# Supplementary material for: Systematic Analysis of Stability Patterns in Plant Primary Metabolism
Source: PLoS One. 2012 Apr 13;7(4):e34686. doi: 10.1371/journal.pone.0034686 (PMC3326025; doi:10.1371/journal.pone.0034686)
Supplement: Table S1 — Table of the model components. Spreadsheet 1 (‘Compounds’): model compounds which are depicted in Figure 3 and in Figure S1. The left table contains those compounds which served as state variables in the kinetic model, and are therefore associated with SK-model parameters. The right table contains those compounds which were treated as external metabolites with constant concentrations in the kinetic model, and therefore do not yield SK-model parameters. Spreadsheet 2 (‘Reactions’): reactions associated with SK-model parameters. For each reaction, we provide the abbreviation used in this text, the KEGG-ID, the stoichiometry applied in the SK-model as well as activating or inhibiting compounds. (ODS) [file pone.0034686.s002.ods]

## Sheet: Compounds
Compounds in the SK-Model (taken from the kinetic model by Laisk et al., 2009)					Source and sink metabolites in the kinetic model (do not yield model parameters for SK-Model)
Abbreviation	KEGG ID	Name			Abbreviation	KEGG ID	Name
ADP	C00008	Adenosine diphosphate			PiPi	C00013	Inorganic pyrophosphate (stroma)
ADPGlu	C00498	ADP-glucose			ALac	C00041	Alanine (cytosol)
ATP	C00002	Adenosine triphosphate			CO2	C00011	Carbon dioxide
DHAP	C00111	Dihydroxyacetone phosphate			MAL/MALc	C00149	Malate (cytosol)
DHAPc	C00111	Dihydroxyacetone phosphate (cytosol)			NADPc+	C00006	Oxidized nicotinamide adenine dinucleotide phosphate (cytosol)
E4P	C00279	Erythrose 4-phosphate			NADPHc	C00005	Reduced nicotinamide adenine dinucleotide phosphate (cytosol)
Ef	-	Rubsico (free enzyme)			O2	C00007	Oxygen
ER		Rubsico (bound to RuBP)			Pgl	C00988	2-phosphoglycolate
EPP		Rubsico (bound to 2 PGA)			PiPic	C00013	Inorganic pyrophosphate (cytosol)
EPG		Rubsico (bound to phosphoglycolate)			Starch	C00718	Amylose chain
EP		Rubsico (bound to 1 PGA)			Succ	C00089	Sucrose (cytosol)
EOP		Rubsico (bound to free phosphate)			UDPc	C00015	Uridine diphosphate (cytosol)
F26BPc	C00665	Fructose 2,6-bisphosphate (cytosol)			UTPc	C00075	Uridine triphosphate (cytosol)
F6P	C00085	Fructose 6-phosphate
F6Pc	C00085	Fructose 6-phosphate (cytosol)
FBP	C00354	Fructose 1,6-bisphosphate
FBPc	C00354	Fructose 1,6-bisphosphate (cytosol)
G1P	C00103	Glucose 1-phosphate
G1Pc	C00103	Glucose 1-phosphate (cytosol)
G6P	C00668	Glucose 6-phosphate
G6Pc	C00668	Glucose 6-phosphate (cytosol)
GAP	C00118	Glyceraldehyde 3-phosphate
GAPc	C00118	Glyceraldehyde 3-phosphate (cytosol)
NADP+	C00006	Oxidized nicotinamide adenine dinucleotide phosphate
NADPH	C00005	Reduced nicotinamide adenine dinucleotide phosphate
OXA/OXAc	C00036	Oxaloacetate (cytosol)
P2GAc	C00631	2-phosphoglycerate (cytosol)
PEPc	C00074	Phosphoenolpyruvate (cytosol)
PGA	C00197	3-phosphoglycerate
PGAc	C00197	3-phosphoglycerate (cytosol)
Pi	C00009	Inorganic orthophosphate
Pic	C00009	Inorganic orthophosphate (cytosol)
PYRc	C00022	Pyruvate (cytosol)
Ri5P	C00117	Ribose 5-phosphate
Ru5P	C00199	Ribulose 5-phosphate
RuBP	C01182	Ribulose 1,5-bisphosphate
S7P	C05382	Sedoheptulose 7-phosphate
SBP	C00447	Sedoheptulose 1,7-bisphosphate
SucPc	C02591	Sucrose 6-phosphate (cytosol)
UDPGluc	C00029	UDP–glucose (cytosol)
Xu5P	C00231	Xylulose 5-phosphate

## Sheet: Reactions
Reactions in the SK-Model (taken from the kinetic model by Laisk et al., 2009)
Enzyme name (short)	EC number	Enzyme name (long)	Stoichiometry	KEGG Reaction ID	Activators in kinetic model	Inhibitors in kinetic model	Activators from BRENDA	Inhibitors from BRENDA	Compartment	Pathway
Rubisco reactions	4.1.1.39	Ribulose–bisphosphate carboxylase	RuBP + Ef ↔ ER	R00024					Stroma	Calvin cycle
			ER (+CO2) → EPP
			Ef + Pi ↔ EOP
			EPP → EP + PGA
			EP ↔ Ef + PGA
			ER (+O2) → EPG
			EPG → EP (+Pgl)
PGK/GAPDH	2.7.2.3 + 1.2.1.13	3-phosphoglycerate kinase + Glyceraldehyde 3-phosphate dehydrogenase (NADPH dependent)	ATP + PGA + NADPH ↔ ADP + GAP + Pi + NADP+	R01512 + R01063	NADPH	NADP+	ATP
Aldo-1	4.1.2.13	Stromal aldolase, first reaction	DHAP + GAP ↔ FBP	R01068
F16BPase	3.1.3.11	Stromal fructose 1,6-Bisphosphatase	FBP ↔ F6P + Pi	R00762			FBP
TK-1	2.2.1.1	Stromal transketolase, first reaction	F6P + GAP ↔ E4P + Xu5P	R01067		S7P, Ri5P (comp)
Aldo-2	4.1.2.13	Stromal aldolase, second reaction	DHAP + E4P ↔ SBP	R01829
SBPase	3.1.3.37	Sedoheptulose 1,7-Bisphosphatase	SBP + H2O ↔ S7P + Pi	R01845			SBP	RuBP
TK-2	2.2.1.1	Stromal transketolase, second reaction	S7P + GAP ↔ Ri5P + Xu5P	R01641		F6P, E4P (comp)
PRK	2.7.1.19	Phosphoribulokinase	Ru5P + ATP ↔ RuBP + ADP	R01523			G1P, G6P	RuBP
AGPase	2.7.7.27	ADP-glucose pyrophosphorylase	ATP + G1P ↔ ADPGlu (+PiPi)	R00948	PGA	Pi	FBP, F6P, Ri5P, NADPH, SBP	ADP	Stroma	Starch metabolism
StS	2.4.1.21	Starch synthase	ADPGlu (+ Starch) ↔ ADP (+Starch)	R02421
ATPase	3.6.3.14	F0F1-CF1 ATP phosphohydrolase (H+-transporting)	ADP + Pi ↔ ATP	R00086					Thylakoid Membrane	Stromal energy metabolism
FNR	1.18.1.2	Ferredoxin- - NADP+ reductase	(Fd-) + NADP+ ↔ (Fd) + NADPH	R01195			NADP+
MDH	1.1.1.37	NADP–dependent malate dehydrogenase	NADPH + OXA ↔ NADP+ (+ MAL)	R00342
cAldo	4.1.2.13	Aldolase	GAPc + DHAPc ↔ FBPc	R01068					Cytosol	Sucrose metabolism
cF16BPase	3.1.3.11	Cytosolic fructose 1,6-bisphosphatase	FBPc ↔ F6Pc + Pic	R00762	FBPc	F26BPc
cUGPase	2.7.7.9	UDP–glucose pyrophosphorylase	(UTPc) + G1Pc ↔ UDPGluc (+PiPic)	R00289
cSPS	2.4.1.14	Sucrose 6-Phosphate Synthase	F6Pc + UDPGluc ↔ (UDPc) + SucPc	R00766	F6Pc	Pic	G6Pc
cSPP	3.1.3.24	Sucrose 6-Phosphate Phosphatase	SucPc ↔ Succ + Pic	R00805
cF6PK	2.7.1.105	Fructose 6-Phosphate 2-kinase	F6Pc + Pic (+ATPc) → F26BPc (+ADPc)	R02732		PGAc, DHAPc, GAPc	Pyrc
cF26BPase	3.1.3.46	Fructose 2,6-Bisphosphatase	F26BPc → F6Pc + Pic	R00763	PGAc, DHAPc, GAPc	G1Pc, G6Pc		FBPc, Pyrc
cPGM	5.4.2.1	Phosphoglycerate mutase	PGAc ↔ P2GAc	R01518					Cytosol	Glycolysis/ Gluconeogenesis/ Amino Acid Metabolism
cEnolase	4.2.1.11	Enolase	P2GAc ↔ PEPc	R00658
cPEPC	4.1.1.31	Phosphoenolpyruvate carboxylase	PEPc (+CO2) ↔ OXAc (+Pic)	R00345			G6Pc
cytosolic pyruvate transamination	-	Pyruvate reduction (phenomenological)	PYRc → (Alac)	-
cPK	2.7.1.40	Pyruvate kinase	PEPc (+ADPc) ↔ PYRc (+ATPc)	R00200				FBPc, F26BPc
TPT	-	Phosphate translocator	GAP ↔ GAPc	-					Chloroplast Membrane	Membrane Transport
			DHAP ↔ DHAPc
			PGA ↔ PGAc
			Pic ↔ Pi
Cytosolic reactions are indicated by a lowercase 'c' in front of the abbreviation			Compounds in italics are treated as constant concentrations and are not represented by SK-model parameters
		Summary
		Reaction numbers:
		Total number of 'enzymes':	27
		Transport reaction steps:	4
		Total number of individual reactions in the model:	30
		Rubisco reaction steps:	7
		Total number of rate equations in the model:	36
