# Supplementary material for: Systematic Analysis of Stability Patterns in Plant Primary Metabolism
Source: PLoS One. 2012 Apr 13;7(4):e34686. doi: 10.1371/journal.pone.0034686 (PMC3326025; doi:10.1371/journal.pone.0034686)
Supplement: Table S2 — Table of sampling intervals for the SK-model parameters. Spreadsheet 1 (‘Regulatory parameters’): network positions and sampling intervals of the SK-model parameters associated with regulatory interactions. Spreadsheet 2 (‘TPT Parameters’): sampling intervals and dependencies of the SK-model parameters associated with the Triose-Posphate/Phosphate Translocator (TPT). Spreadsheet 3 (‘Sampling interval modifications’): modifications of the original sampling intervals (derived from the original rate equations in the kinetic model) used to create the SK-models. (ODS) [file pone.0034686.s003.ods]

## Sheet: Regulatory_parameters
Network positions and sampling intervals of the SK-model parameters associated with regulatory interactions
Allosteric regulators (Effect on stability analyzed in Table 1 of the main text)
Enzyme name (long)	Enzyme name (short)	Effector	Type of effect	SKM-parameter range, derived from rate equations	Treatment in the SK-model
ADP-glucose pyrophosphorylase (stroma)	AGPase	PGA	Feed-forward Activation	fixed value (2)	sampled from [0,2]
		Pi	Feedback Inhibition	fixed value (-2)	sampled from [-2,0]
Fructose 1,6-bisphosphatase (cytosol)	cF16BPase	FBPc	Substrate Activation	[0,1]	sampled from [0,1]
		F26BPc	Inhibition	[-2,0]	sampled from [-2,0]
Sucrose 6-phosphate synthase (cytosol)	cSPS	F6Pc	Substrate Activation	[0,1]	sampled from [0,1]
		Pic	Feedback Inhibition	[-3,0]	sampled from [-3,0]
Fructose 2,6-bisphosphatase (cytosol)	F26BPase	GAPc	Activation	fixed value (concentration dependent)	sampled from [0,1]
		DHAPc	Activation	fixed value (concentration dependent)	sampled from [0,1]
		PGAc	Activation	fixed value (concentration dependent)	sampled from [0,1]
Competitive inhibitors							Summary
Enzyme name (long)	Enzyme name (short)	Effector	Type of effect	SKM-parameter range, derived from rate equations	Treatment in the SK-model			Allosteric regulators	Competitive regulators	Additional regulators from BRENDA
Transketolase, first reaction (stroma)	TK-1	S7P	Inhibition	Same value as substrate effect on TK-2 (backward reaction)	see left		Activating effects	6	-	14
		Ri5P	Inhibition	Same value as product effect on TK-2 (forward reaction)	see left		Inhibiting effects	3	9	7
Transketolase, second reaction (stroma)	TK-2	F6P	Inhibition	Same value as substrate effect on TK-1 (backward reaction)	see left		Total	9	9	21
		E4P	Inhibition	Same value as product effect on TK-1 (forward reaction)	see left
Fructose 6-phosphate 2-kinase (cytosol)	cF6PK	PGA	Inhibition	[-1,0]	Sampled from [-1,0]
		DHAP	Inhibition	[-1,0]	Sampled from [-1,0]
		GAP	Inhibition	[-1,0]	Sampled from [-1,0]
Fructose 2,6-bisphosphatase (cytosol)	cF26BPase	G6P	Inhibition	fixed value, concentration dependent	Sampled from [-1,0]
		G1P	Inhibition	fixed value, concentration dependent	Sampled from [-1,0]
Additional regulators from BRENDA (Effect on stability analyzed in Table 1 of the main text)
Enzyme name (long)	Enzyme name (short)	Effector	Type of effect	Sampling interval
3-phosphoglycerate kinase (stroma)	PGK	ATP	Activation	[0,1]
Fructose 1,6-bisphosphatase (stroma)	F16BPase-1	FBP	Activation	[0,1]
Sedoheptulose 1,7-bisphosphatase (stroma)	SBPase	RuBP	Inhibition	[-1,0]
		SBP	Activation	[0,1]
Phosphoribulokinase (stroma)	PRK	G1P	Activation	[0,1]
		G6P	Activation	[0,1]
		RuBP	Inhibition	[-1,0]
Ferredoxin- - NADP+ reductase (thylakoid Membrane)	FNR	NADP	Activation	[0,1]
ADP-glucose pyrophosphorylase (stroma)	AGPase	ADP	Inhibition	[-1,0]
		FBP	Activation	[0,1]
		F6P	Activation	[0,1]
		Ri5P	Activation	[0,1]
		NADPH	Activation	[0,1]
		SBP	Activation	[0,1]
Sucrose 6-phosphate synthase (cytosol)	cSPS	G6P	Activation	[0,1]
Fructose 6-phosphate 2-kinase (cytosol)	cF6PK	PYR	Activation	[0,1]
Fructose 2,6-bisphosphatase (cytosol)	cF26BPase	FBP	Inhibition	[-1,0]
		PYR	Inhibition	[-1,0]
Phosphoenolpyruvate carboxylase (cytosol)	cPEPC	G6P	Activation	[0,1]
Pyruvate kinase (cytosol)	cPK	FBP	Inhibition	[-1,0]
		F26BP	Inhibition	[-1,0]

## Sheet: TPT_Parameters
Sampling intervals and dependencies of the SK-model parameters associated with the Triose-Posphate / Phosphate Translocator (TPT)
Parameters in the original rate equation
Parameter name	Type of effect on stromal side								Type of effect on cytosolic side	Treatment in the SK model
q1	Inhibition of export processes by stromal PGA								Inhibition of import processes by cytosolic PGAc	sampled from [-1,0]
q2	Inhibition of export processes by stromal GAP								Inhibition of import processes by cytosolic GAPc	sampled from [-1,0]
q3	Inhibition of export processes by stromal DHAP								Inhibition of import processes by cytosolic DHAPc	sampled from [-1,0]
q4	Inhibition of export processes by stromal Pi								Inhibition of import processes by cytosolic Pic	sampled from [-1,0]
q5	Activation of import processes by stromal PGA								Activation of export processes by cytosolic PGAc	sampled from [0,1]
q6	Activation of import processes by stromal GAP								Activation of export processes by cytosolic GAPc	sampled from [0,1]
q7	Activation of import processes by stromal DHAP								Activation of export processes by cytosolic DHAPc	sampled from [0,1]
q8	Activation of import processes by stromal Pi								Activation of export processes by cytosolic Pic	sampled from [0,1]
Parameters representing competitive inhibition
Parameter name	Type of effect								Treatment in the SK model
q1	Inhibition of PGA and Pi export by stromal GAP								sampled from [-1,0]
q2	Inhibition of PGA and Pi export by stromal DHAP								sampled from [-1,0]
q3	Inhibition of PGA, GAP and DHAP export by stromal Pi								sampled from [-1,0]
q4	Inhibition of Pi, GAP and DHAP export by stromal PGA								sampled from [-1,0]
q5	Inhibition of PGAc and Pic import by cytosolic GAPc								sampled from [-1,0]
q6	Inhibition of PGAc and Pic import by cytosolic DHAPc								sampled from [-1,0]
q7	Inhibition of PGAc, GAPc and DHAPc import by cytosolic Pic								sampled from [-1,0]
q8	Inhibition of Pic, GAPc and DHAPc import by cytosolic PGAc								sampled from [-1,0]
Parameter relationships in the original rate equation
	PGA	GAP	DHAP	Pi	PGAc	GAPc	DHAPc	Pic
PGA efflux	q1	q2	q3	q4	q5	q6	q7	q8
GAP efflux	q1	q2	q3	q4	q5	q6	q7	q8
DHAP efflux	q1	q2	q3	q4	q5	q6	q7	q8
Pi efflux	q1	q2	q3	q4	q5	q6	q7	q8
PGAc influx	q5	q6	q7	q8	q1	q2	q3	q4
GAPc influx	q5	q6	q7	q8	q1	q2	q3	q4
DHAPc influx	q5	q6	q7	q8	q1	q2	q3	q4
Pic influx	q5	q6	q7	q8	q1	q2	q3	q4
Parameter relationships for investigation of competitive inhibition effects
	PGA	GAP	DHAP	Pi	PGAc	GAPc	DHAPc	Pic
PGA efflux	-	q1	q2	q3	-	-	-	-
GAP efflux	q4	-	-	q3	-	-	-	-
DHAP efflux	q4	-	-	q3	-	-	-	-
Pi efflux	q4	q1	q2	-	-	-	-	-
PGAc influx	-	-	-	-	-	q5	q6	q7
GAPc influx	-	-	-	-	q8	-	-	q7
DHAPc influx	-	-	-	-	q8	-	-	q7
Pic influx	-	-	-	-	q8	q5	q6	-

## Sheet: Sampling_interval_modifications
Modifications to the sampling intervals that were derived from the original rate equations in the kinetic model
Enzyme name (long)	Enzyme name (short)	Metabolite	Relationship	SKM-parameter range derived from the rate equations of the kinetic model	SKM-parameter range in our model	Comments
Ribulose–bisphosphate carboxylase (stroma)	Rubisco	RuBP	Substrate	fixed value (= 1)	[0,1]	Treated as substrate in the SK-model
		Pi	Substrate	fixed value (= 1)	[0,1]	Treated as substrate in the SK-model
		PGA	Product	fixed value (= 1)	[0,1]	Treated as product of forward rct.
3-phosphoglycerate kinase / glyceraldehyde 3-phosphate dehydrogenase (stroma)	PGK / GAPDH (backwards reaction only)	NADP	Activation of backwards rct.	fixed value (= 1)	[0,1]	Treated as product of forward rct.
		NADPH	Inhibition of backwards rct.	fixed value (= -1)	[0,1]	Treated as substrate of forward rct.
Fructose 6-phosphate 2-kinase (cytosol)	cF6PK	F6Pc	Substrate	fixed value (= 1)	[0,1]	Treated as substrate in the SK-model
		Pic	Substrate	fixed value (!= 1)	[0,1]	Treated as substrate in the SK-model
		F26BPc	Product	fixed value (=0)	[0,1]	Treated as product in the SK-model
Fructose 2,6-bisphosphatase (cytosol)	cF26BPase	F26BPc	Substrate	fixed value (= 1)	[0,1]	Treated as substrate in the SK-model
		Pic	Product	fixed value (!= 1)	[0,1]	Treated as product in the SK-model
		F6Pc	Product	fixed value (!= 1)	[0,1]	Treated as product in the SK-model
