# Supplementary material for: Systematic Analysis of Stability Patterns in Plant Primary Metabolism
Source: PLoS One. 2012 Apr 13;7(4):e34686. doi: 10.1371/journal.pone.0034686 (PMC3326025; doi:10.1371/journal.pone.0034686)
Supplement: Table S3 — Machine-learning derived rulesets. The whole set of rulesets obtained by C5.0-training with 10-fold cross-validation. Spreadsheet 1 (‘Ruleset information’): information associated with each ruleset (ID, number of detected conditions, assigned class, Laplace ratio etc.). Spreadsheet 2 (‘Ruleset conditions’): detailed list of the conditions contained in each ruleset. For each condition, the reaction-metabolite pair associated with the corresponding SK-model parameter, as well as the type of their interaction (product, substrate, inhibitor or activator) is given. The corresponding threshold is described in terms of the model parameter value (), and the saturation value () which has been computed according to equation (3). (ODS) [file pone.0034686.s004.ods]

## Sheet: Ruleset_information
Sample Size	Cross-validation run	Ruleset ID	Conditions per ruleset	Winner Class	Hits	Errors	Lift	Laplace Ratio
100000	1	CV1-R1	10	UNSTABLE	123	0	2,00	0,99
100000	1	CV1-R2	6	UNSTABLE	151	1	2,00	0,99
100000	1	CV1-R3	9	UNSTABLE	66	0	2,00	0,99
100000	1	CV1-R4	8	UNSTABLE	2606	41	2,00	0,98
100000	1	CV1-R5	9	UNSTABLE	56	0	2,00	0,98
100000	1	CV1-R6	11	UNSTABLE	170	2	2,00	0,98
100000	1	CV1-R7	7	UNSTABLE	937	16	2,00	0,98
100000	1	CV1-R8	10	UNSTABLE	109	1	2,00	0,98
100000	1	CV1-R9	6	UNSTABLE	470	8	2,00	0,98
100000	1	CV1-R10	7	UNSTABLE	1185	23	2,00	0,98
100000	1	CV1-R11	8	UNSTABLE	1589	32	2,00	0,98
100000	1	CV1-R12	10	UNSTABLE	94	1	2,00	0,98
100000	1	CV1-R13	9	UNSTABLE	43	0	2,00	0,98
100000	1	CV1-R14	9	UNSTABLE	2011	43	2,00	0,98
100000	1	CV1-R15	9	UNSTABLE	84	1	2,00	0,98
100000	1	CV1-R16	7	UNSTABLE	1247	28	2,00	0,98
100000	1	CV1-R17	7	UNSTABLE	1381	31	2,00	0,98
100000	1	CV1-R18	6	UNSTABLE	1400	33	2,00	0,98
100000	1	CV1-R19	8	UNSTABLE	3046	72	2,00	0,98
100000	1	CV1-R20	7	UNSTABLE	2237	53	2,00	0,98
100000	1	CV1-R21	12	UNSTABLE	1952	48	1,90	0,98
100000	1	CV1-R22	10	UNSTABLE	354	8	1,90	0,98
100000	1	CV1-R23	8	UNSTABLE	2050	51	1,90	0,98
100000	1	CV1-R24	6	UNSTABLE	1050	25	2,00	0,98
100000	1	CV1-R25	10	UNSTABLE	156	3	1,90	0,98
100000	1	CV1-R26	9	UNSTABLE	1216	31	1,90	0,97
100000	1	CV1-R27	12	UNSTABLE	2215	57	1,90	0,97
100000	1	CV1-R28	7	UNSTABLE	921	23	1,90	0,97
100000	1	CV1-R29	6	UNSTABLE	387	9	1,90	0,97
100000	1	CV1-R30	6	UNSTABLE	1996	53	1,90	0,97
100000	1	CV1-R31	8	UNSTABLE	746	19	1,90	0,97
100000	1	CV1-R32	8	UNSTABLE	1045	27	1,90	0,97
100000	1	CV1-R33	7	UNSTABLE	1308	35	1,90	0,97
100000	1	CV1-R34	6	UNSTABLE	4809	127	1,90	0,97
100000	1	CV1-R35	8	UNSTABLE	1053	29	1,90	0,97
100000	1	CV1-R36	7	UNSTABLE	1299	36	1,90	0,97
100000	1	CV1-R37	7	UNSTABLE	688	18	1,90	0,97
100000	1	CV1-R38	9	UNSTABLE	33	0	1,90	0,97
100000	1	CV1-R39	10	UNSTABLE	33	0	1,90	0,97
100000	1	CV1-R40	9	UNSTABLE	103	2	1,90	0,97
100000	1	CV1-R41	8	UNSTABLE	1671	48	1,90	0,97
100000	1	CV1-R42	6	UNSTABLE	3547	103	1,90	0,97
100000	1	CV1-R43	5	UNSTABLE	1458	42	1,90	0,97
100000	1	CV1-R44	6	UNSTABLE	1317	39	1,90	0,97
100000	1	CV1-R45	8	UNSTABLE	231	6	1,90	0,97
100000	1	CV1-R46	7	UNSTABLE	1193	36	1,90	0,97
100000	1	CV1-R47	6	UNSTABLE	158	4	1,90	0,97
100000	1	CV1-R48	10	UNSTABLE	1327	42	1,90	0,97
100000	1	CV1-R49	7	UNSTABLE	2891	92	1,90	0,97
100000	1	CV1-R50	6	UNSTABLE	437	13	1,90	0,97
100000	1	CV1-R51	9	UNSTABLE	59	1	1,90	0,97
100000	1	CV1-R52	6	UNSTABLE	2389	78	1,90	0,97
100000	1	CV1-R53	7	UNSTABLE	28	0	1,90	0,97
100000	1	CV1-R54	8	UNSTABLE	1836	60	1,90	0,97
100000	1	CV1-R55	10	UNSTABLE	1651	53	1,90	0,97
100000	1	CV1-R56	9	UNSTABLE	1252	40	1,90	0,97
100000	1	CV1-R57	6	UNSTABLE	353	11	1,90	0,97
100000	1	CV1-R58	9	UNSTABLE	901	31	1,90	0,97
100000	1	CV1-R59	4	UNSTABLE	629	21	1,90	0,97
100000	1	CV1-R60	6	UNSTABLE	1446	49	1,90	0,97
100000	1	CV1-R61	7	UNSTABLE	2600	92	1,90	0,96
100000	1	CV1-R62	7	UNSTABLE	1069	39	1,90	0,96
100000	1	CV1-R63	8	UNSTABLE	2584	94	1,90	0,96
100000	1	CV1-R64	7	UNSTABLE	426	15	1,90	0,96
100000	1	CV1-R65	6	UNSTABLE	244	8	1,90	0,96
100000	1	CV1-R66	6	UNSTABLE	1157	42	1,90	0,96
100000	1	CV1-R67	7	UNSTABLE	980	36	1,90	0,96
100000	1	CV1-R68	10	UNSTABLE	24	0	1,90	0,96
100000	1	CV1-R69	11	UNSTABLE	24	0	1,90	0,96
100000	1	CV1-R70	7	UNSTABLE	1582	59	1,90	0,96
100000	1	CV1-R71	7	UNSTABLE	1112	42	1,90	0,96
100000	1	CV1-R72	6	UNSTABLE	2233	87	1,90	0,96
100000	1	CV1-R73	8	UNSTABLE	23	0	1,90	0,96
100000	1	CV1-R74	8	UNSTABLE	23	0	1,90	0,96
100000	1	CV1-R75	7	UNSTABLE	1927	77	1,90	0,96
100000	1	CV1-R76	7	UNSTABLE	604	24	1,90	0,96
100000	1	CV1-R77	10	UNSTABLE	2435	98	1,90	0,96
100000	1	CV1-R78	9	UNSTABLE	2214	90	1,90	0,96
100000	1	CV1-R79	8	UNSTABLE	1270	51	1,90	0,96
100000	1	CV1-R80	7	UNSTABLE	923	37	1,90	0,96
100000	1	CV1-R81	7	UNSTABLE	1465	61	1,90	0,96
100000	1	CV1-R82	6	UNSTABLE	1530	63	1,90	0,96
100000	1	CV1-R83	6	UNSTABLE	1494	62	1,90	0,96
100000	1	CV1-R84	8	UNSTABLE	2003	84	1,90	0,96
100000	1	CV1-R85	9	UNSTABLE	581	24	1,90	0,96
100000	1	CV1-R86	11	UNSTABLE	91	3	1,90	0,96
100000	1	CV1-R87	12	UNSTABLE	45	1	1,90	0,96
100000	1	CV1-R88	7	UNSTABLE	225	9	1,90	0,96
100000	1	CV1-R89	9	UNSTABLE	43	1	1,90	0,96
100000	1	CV1-R90	8	UNSTABLE	1273	56	1,90	0,96
100000	1	CV1-R91	7	UNSTABLE	1636	72	1,90	0,96
100000	1	CV1-R92	4	UNSTABLE	2088	94	1,90	0,96
100000	1	CV1-R93	6	UNSTABLE	290	12	1,90	0,96
100000	1	CV1-R94	6	UNSTABLE	1794	81	1,90	0,95
100000	1	CV1-R95	8	UNSTABLE	63	2	1,90	0,95
100000	1	CV1-R96	9	UNSTABLE	359	16	1,90	0,95
100000	1	CV1-R97	6	UNSTABLE	3092	143	1,90	0,95
100000	1	CV1-R98	7	UNSTABLE	275	12	1,90	0,95
100000	1	CV1-R99	8	UNSTABLE	3614	170	1,90	0,95
100000	1	CV1-R100	9	UNSTABLE	144	6	1,90	0,95
100000	1	CV1-R101	7	UNSTABLE	2073	99	1,90	0,95
100000	1	CV1-R102	6	UNSTABLE	1965	96	1,90	0,95
100000	1	CV1-R103	5	UNSTABLE	1171	56	1,90	0,95
100000	1	CV1-R104	5	UNSTABLE	720	35	1,90	0,95
100000	1	CV1-R105	7	UNSTABLE	1931	95	1,90	0,95
100000	1	CV1-R106	5	UNSTABLE	2803	140	1,90	0,95
100000	1	CV1-R107	9	UNSTABLE	1553	79	1,90	0,95
100000	1	CV1-R108	8	UNSTABLE	136	6	1,90	0,95
100000	1	CV1-R109	8	UNSTABLE	467	23	1,90	0,95
100000	1	CV1-R110	9	UNSTABLE	825	41	1,90	0,95
100000	1	CV1-R111	10	UNSTABLE	647	33	1,90	0,95
100000	1	CV1-R112	7	UNSTABLE	1080	57	1,90	0,95
100000	1	CV1-R113	8	UNSTABLE	406	21	1,90	0,95
100000	1	CV1-R114	9	UNSTABLE	296	15	1,90	0,95
100000	1	CV1-R115	6	UNSTABLE	1031	55	1,90	0,95
100000	1	CV1-R116	7	UNSTABLE	595	31	1,90	0,95
100000	1	CV1-R117	10	UNSTABLE	35	1	1,90	0,95
100000	1	CV1-R118	6	UNSTABLE	1889	101	1,90	0,95
100000	1	CV1-R119	6	UNSTABLE	438	23	1,90	0,95
100000	1	CV1-R120	5	UNSTABLE	1845	101	1,90	0,95
100000	1	CV1-R121	7	UNSTABLE	375	20	1,90	0,94
100000	1	CV1-R122	7	UNSTABLE	665	37	1,90	0,94
100000	1	CV1-R123	10	UNSTABLE	993	56	1,90	0,94
100000	1	CV1-R124	7	UNSTABLE	1039	58	1,90	0,94
100000	1	CV1-R125	6	UNSTABLE	604	35	1,90	0,94
100000	1	CV1-R126	9	UNSTABLE	31	1	1,90	0,94
100000	1	CV1-R127	9	UNSTABLE	31	1	1,90	0,94
100000	1	CV1-R128	6	UNSTABLE	337	20	1,90	0,94
100000	1	CV1-R129	4	UNSTABLE	14	0	1,90	0,94
100000	1	CV1-R130	5	UNSTABLE	835	51	1,90	0,94
100000	1	CV1-R131	10	UNSTABLE	648	39	1,90	0,94
100000	1	CV1-R132	7	UNSTABLE	1648	103	1,90	0,94
100000	1	CV1-R133	9	UNSTABLE	45	2	1,90	0,94
100000	1	CV1-R134	6	UNSTABLE	1464	94	1,90	0,94
100000	1	CV1-R135	8	UNSTABLE	2227	146	1,90	0,93
100000	1	CV1-R136	5	UNSTABLE	835	55	1,90	0,93
100000	1	CV1-R137	7	UNSTABLE	624	41	1,90	0,93
100000	1	CV1-R138	4	UNSTABLE	114	7	1,90	0,93
100000	1	CV1-R139	11	UNSTABLE	69	4	1,90	0,93
100000	1	CV1-R140	9	UNSTABLE	845	61	1,90	0,93
100000	1	CV1-R141	5	UNSTABLE	269	19	1,90	0,93
100000	1	CV1-R142	7	UNSTABLE	1430	106	1,90	0,93
100000	1	CV1-R143	8	UNSTABLE	78	5	1,90	0,93
100000	1	CV1-R144	8	UNSTABLE	24	1	1,80	0,92
100000	1	CV1-R145	7	UNSTABLE	701	53	1,80	0,92
100000	1	CV1-R146	5	UNSTABLE	810	63	1,80	0,92
100000	1	CV1-R147	8	UNSTABLE	1725	139	1,80	0,92
100000	1	CV1-R148	7	UNSTABLE	83	6	1,80	0,92
100000	1	CV1-R149	7	UNSTABLE	376	32	1,80	0,91
100000	1	CV1-R150	6	UNSTABLE	874	75	1,80	0,91
100000	1	CV1-R151	10	UNSTABLE	32	2	1,80	0,91
100000	1	CV1-R152	6	UNSTABLE	616	55	1,80	0,91
100000	1	CV1-R153	10	UNSTABLE	64	5	1,80	0,91
100000	1	CV1-R154	6	UNSTABLE	20	1	1,80	0,91
100000	1	CV1-R155	5	UNSTABLE	867	79	1,80	0,91
100000	1	CV1-R156	7	UNSTABLE	138	12	1,80	0,91
100000	1	CV1-R157	5	UNSTABLE	1896	178	1,80	0,91
100000	1	CV1-R158	7	UNSTABLE	1709	163	1,80	0,90
100000	1	CV1-R159	10	UNSTABLE	81	7	1,80	0,90
100000	1	CV1-R160	7	UNSTABLE	1403	136	1,80	0,90
100000	1	CV1-R161	5	UNSTABLE	216	21	1,80	0,90
100000	1	CV1-R162	8	UNSTABLE	36	3	1,80	0,90
100000	1	CV1-R163	7	UNSTABLE	1059	110	1,80	0,90
100000	1	CV1-R164	7	UNSTABLE	34	3	1,80	0,89
100000	1	CV1-R165	5	UNSTABLE	2343	267	1,80	0,89
100000	1	CV1-R166	4	UNSTABLE	1116	131	1,80	0,88
100000	1	CV1-R167	6	UNSTABLE	732	86	1,80	0,88
100000	1	CV1-R168	5	UNSTABLE	9004	1129	1,70	0,88
100000	1	CV1-R169	6	UNSTABLE	1873	235	1,70	0,87
100000	1	CV1-R170	6	UNSTABLE	440	55	1,70	0,87
100000	1	CV1-R171	6	UNSTABLE	228	29	1,70	0,87
100000	1	CV1-R172	5	UNSTABLE	955	124	1,70	0,87
100000	1	CV1-R173	6	UNSTABLE	634	83	1,70	0,87
100000	1	CV1-R174	6	UNSTABLE	88	11	1,70	0,87
100000	1	CV1-R175	3	UNSTABLE	382	51	1,70	0,87
100000	1	CV1-R176	7	UNSTABLE	585	82	1,70	0,86
100000	1	CV1-R177	6	UNSTABLE	267	38	1,70	0,86
100000	1	CV1-R178	9	UNSTABLE	53	7	1,70	0,86
100000	1	CV1-R179	5	UNSTABLE	1384	202	1,70	0,85
100000	1	CV1-R180	6	UNSTABLE	520	76	1,70	0,85
100000	1	CV1-R181	5	UNSTABLE	7882	1209	1,70	0,85
100000	1	CV1-R182	6	UNSTABLE	76	11	1,70	0,85
100000	1	CV1-R183	5	UNSTABLE	3454	561	1,70	0,84
100000	1	CV1-R184	6	UNSTABLE	46	7	1,70	0,83
100000	1	CV1-R185	6	UNSTABLE	2063	359	1,70	0,83
100000	1	CV1-R186	4	UNSTABLE	642	111	1,70	0,83
100000	1	CV1-R187	4	UNSTABLE	5717	1001	1,60	0,83
100000	1	CV1-R188	6	UNSTABLE	88	15	1,60	0,82
100000	1	CV1-R189	5	UNSTABLE	313	56	1,60	0,82
100000	1	CV1-R190	5	UNSTABLE	650	119	1,60	0,82
100000	1	CV1-R191	4	UNSTABLE	688	128	1,60	0,81
100000	1	CV1-R192	4	UNSTABLE	300	59	1,60	0,80
100000	1	CV1-R193	3	UNSTABLE	779	161	1,60	0,79
100000	1	CV1-R194	4	UNSTABLE	2529	534	1,60	0,79
100000	1	CV1-R195	6	UNSTABLE	53	11	1,60	0,78
100000	1	CV1-R196	4	UNSTABLE	293	72	1,50	0,75
100000	1	CV1-R197	6	UNSTABLE	132	34	1,50	0,74
100000	1	CV1-R198	3	UNSTABLE	1023	280	1,50	0,73
100000	1	CV1-R199	3	UNSTABLE	5081	1416	1,40	0,72
100000	1	CV1-R200	1	UNSTABLE	47096	14718	1,40	0,69
100000	1	CV1-R201	6	STABLE	1551	3	2,00	1,00
100000	1	CV1-R202	5	STABLE	1546	3	2,00	1,00
100000	1	CV1-R203	3	STABLE	1612	4	2,00	1,00
100000	1	CV1-R204	6	STABLE	2522	7	2,00	1,00
100000	1	CV1-R205	5	STABLE	652	1	2,00	1,00
100000	1	CV1-R206	6	STABLE	288	0	2,00	1,00
100000	1	CV1-R207	7	STABLE	2447	9	2,00	1,00
100000	1	CV1-R208	6	STABLE	714	2	2,00	1,00
100000	1	CV1-R209	6	STABLE	1233	4	2,00	1,00
100000	1	CV1-R210	6	STABLE	1095	3	2,00	1,00
100000	1	CV1-R211	6	STABLE	2101	8	2,00	1,00
100000	1	CV1-R212	9	STABLE	242	0	2,00	1,00
100000	1	CV1-R213	5	STABLE	1086	3	2,00	1,00
100000	1	CV1-R214	6	STABLE	215	0	2,00	1,00
100000	1	CV1-R215	5	STABLE	422	1	2,00	1,00
100000	1	CV1-R216	6	STABLE	2071	9	2,00	1,00
100000	1	CV1-R217	6	STABLE	216	0	2,00	1,00
100000	1	CV1-R218	5	STABLE	874	3	2,00	1,00
100000	1	CV1-R219	6	STABLE	593	2	2,00	1,00
100000	1	CV1-R220	5	STABLE	1272	6	2,00	1,00
100000	1	CV1-R221	6	STABLE	2316	14	2,00	0,99
100000	1	CV1-R222	7	STABLE	2871	15	2,00	0,99
100000	1	CV1-R223	4	STABLE	1587	9	2,00	0,99
100000	1	CV1-R224	6	STABLE	554	3	2,00	0,99
100000	1	CV1-R225	7	STABLE	1397	9	2,00	0,99
100000	1	CV1-R226	6	STABLE	2553	17	2,00	0,99
100000	1	CV1-R227	6	STABLE	442	2	2,00	0,99
100000	1	CV1-R228	8	STABLE	2033	14	2,00	0,99
100000	1	CV1-R229	4	STABLE	407	2	2,00	0,99
100000	1	CV1-R230	11	STABLE	138	0	2,00	0,99
100000	1	CV1-R231	8	STABLE	406	2	2,00	0,99
100000	1	CV1-R232	8	STABLE	132	0	2,00	0,99
100000	1	CV1-R233	9	STABLE	1357	8	2,00	0,99
100000	1	CV1-R234	9	STABLE	147	0	2,00	0,99
100000	1	CV1-R235	6	STABLE	1683	11	2,00	0,99
100000	1	CV1-R236	11	STABLE	131	0	2,00	0,99
100000	1	CV1-R237	6	STABLE	3439	27	2,00	0,99
100000	1	CV1-R238	5	STABLE	1231	9	2,00	0,99
100000	1	CV1-R239	7	STABLE	2696	21	2,00	0,99
100000	1	CV1-R240	7	STABLE	1793	13	2,00	0,99
100000	1	CV1-R241	6	STABLE	263	1	2,00	0,99
100000	1	CV1-R242	8	STABLE	4878	43	2,00	0,99
100000	1	CV1-R243	9	STABLE	223	1	2,00	0,99
100000	1	CV1-R244	8	STABLE	1852	16	2,00	0,99
100000	1	CV1-R245	2	STABLE	577	4	2,00	0,99
100000	1	CV1-R246	9	STABLE	1826	16	2,00	0,99
100000	1	CV1-R247	7	STABLE	1492	12	2,00	0,99
100000	1	CV1-R248	8	STABLE	399	3	2,00	0,99
100000	1	CV1-R249	6	STABLE	3607	35	2,00	0,99
100000	1	CV1-R250	8	STABLE	394	3	2,00	0,99
100000	1	CV1-R251	10	STABLE	100	0	2,00	0,99
100000	1	CV1-R252	6	STABLE	1232	11	2,00	0,99
100000	1	CV1-R253	6	STABLE	94	0	2,00	0,99
100000	1	CV1-R254	9	STABLE	91	0	2,00	0,99
100000	1	CV1-R255	8	STABLE	364	3	2,00	0,99
100000	1	CV1-R256	7	STABLE	2205	23	2,00	0,99
100000	1	CV1-R257	6	STABLE	2209	24	2,00	0,99
100000	1	CV1-R258	5	STABLE	837	8	2,00	0,99
100000	1	CV1-R259	4	STABLE	266	2	2,00	0,99
100000	1	CV1-R260	6	STABLE	1467	15	2,00	0,99
100000	1	CV1-R261	5	STABLE	442	4	2,00	0,99
100000	1	CV1-R262	9	STABLE	89	0	2,00	0,99
100000	1	CV1-R263	6	STABLE	993	10	2,00	0,99
100000	1	CV1-R264	6	STABLE	465	4	2,00	0,99
100000	1	CV1-R265	4	STABLE	1199	12	2,00	0,99
100000	1	CV1-R266	5	STABLE	1321	15	2,00	0,99
100000	1	CV1-R267	7	STABLE	2342	27	2,00	0,99
100000	1	CV1-R268	5	STABLE	3336	38	2,00	0,99
100000	1	CV1-R269	4	STABLE	3432	40	2,00	0,99
100000	1	CV1-R270	7	STABLE	903	10	2,00	0,99
100000	1	CV1-R271	7	STABLE	766	8	2,00	0,99
100000	1	CV1-R272	5	STABLE	2341	27	2,00	0,99
100000	1	CV1-R273	4	STABLE	1686	20	2,00	0,99
100000	1	CV1-R274	4	STABLE	2913	38	2,00	0,99
100000	1	CV1-R275	9	STABLE	470	5	2,00	0,99
100000	1	CV1-R276	5	STABLE	1150	14	2,00	0,99
100000	1	CV1-R277	11	STABLE	76	0	2,00	0,99
100000	1	CV1-R278	4	STABLE	1283	16	2,00	0,99
100000	1	CV1-R279	6	STABLE	301	3	2,00	0,99
100000	1	CV1-R280	8	STABLE	1516	18	2,00	0,99
100000	1	CV1-R281	8	STABLE	2237	29	2,00	0,99
100000	1	CV1-R282	6	STABLE	546	6	2,00	0,99
100000	1	CV1-R283	5	STABLE	948	11	2,00	0,99
100000	1	CV1-R284	8	STABLE	1784	24	2,00	0,99
100000	1	CV1-R285	6	STABLE	2381	33	2,00	0,99
100000	1	CV1-R286	9	STABLE	836	11	2,00	0,99
100000	1	CV1-R287	4	STABLE	1427	19	2,00	0,99
100000	1	CV1-R288	7	STABLE	2023	27	2,00	0,99
100000	1	CV1-R289	7	STABLE	1255	17	2,00	0,99
100000	1	CV1-R290	8	STABLE	3242	43	2,00	0,99
100000	1	CV1-R291	5	STABLE	1394	18	2,00	0,99
100000	1	CV1-R292	7	STABLE	776	10	2,00	0,99
100000	1	CV1-R293	4	STABLE	1879	26	2,00	0,99
100000	1	CV1-R294	3	STABLE	1331	17	2,00	0,99
100000	1	CV1-R295	9	STABLE	141	1	2,00	0,99
100000	1	CV1-R296	8	STABLE	1294	19	2,00	0,99
100000	1	CV1-R297	8	STABLE	2718	39	2,00	0,99
100000	1	CV1-R298	5	STABLE	407	5	2,00	0,99
100000	1	CV1-R299	5	STABLE	1271	18	2,00	0,99
100000	1	CV1-R300	7	STABLE	2464	37	2,00	0,99
100000	1	CV1-R301	8	STABLE	203	2	2,00	0,99
100000	1	CV1-R302	12	STABLE	65	0	2,00	0,99
100000	1	CV1-R303	5	STABLE	462	6	2,00	0,99
100000	1	CV1-R304	6	STABLE	4608	67	2,00	0,99
100000	1	CV1-R305	9	STABLE	62	0	2,00	0,98
100000	1	CV1-R306	6	STABLE	1947	31	2,00	0,98
100000	1	CV1-R307	5	STABLE	2485	40	2,00	0,98
100000	1	CV1-R308	7	STABLE	991	15	2,00	0,98
100000	1	CV1-R309	6	STABLE	1228	19	2,00	0,98
100000	1	CV1-R310	6	STABLE	1410	21	2,00	0,98
100000	1	CV1-R311	7	STABLE	1345	21	2,00	0,98
100000	1	CV1-R312	4	STABLE	372	5	2,00	0,98
100000	1	CV1-R313	10	STABLE	62	0	2,00	0,98
100000	1	CV1-R314	6	STABLE	885	13	2,00	0,98
100000	1	CV1-R315	5	STABLE	402	6	2,00	0,98
100000	1	CV1-R316	8	STABLE	56	0	2,00	0,98
100000	1	CV1-R317	6	STABLE	239	3	2,00	0,98
100000	1	CV1-R318	7	STABLE	3039	50	2,00	0,98
100000	1	CV1-R319	9	STABLE	56	0	2,00	0,98
100000	1	CV1-R320	8	STABLE	57	0	2,00	0,98
100000	1	CV1-R321	6	STABLE	399	6	2,00	0,98
100000	1	CV1-R322	9	STABLE	1226	20	2,00	0,98
100000	1	CV1-R323	6	STABLE	1393	23	2,00	0,98
100000	1	CV1-R324	6	STABLE	1055	17	2,00	0,98
100000	1	CV1-R325	5	STABLE	458	7	2,00	0,98
100000	1	CV1-R326	3	STABLE	924	15	2,00	0,98
100000	1	CV1-R327	5	STABLE	774	12	2,00	0,98
100000	1	CV1-R328	7	STABLE	1498	26	2,00	0,98
100000	1	CV1-R329	6	STABLE	1137	19	2,00	0,98
100000	1	CV1-R330	9	STABLE	54	0	2,00	0,98
100000	1	CV1-R331	6	STABLE	2856	51	2,00	0,98
100000	1	CV1-R332	5	STABLE	2694	47	2,00	0,98
100000	1	CV1-R333	7	STABLE	1978	34	2,00	0,98
100000	1	CV1-R334	8	STABLE	272	4	2,00	0,98
100000	1	CV1-R335	8	STABLE	568	9	2,00	0,98
100000	1	CV1-R336	4	STABLE	1689	30	2,00	0,98
100000	1	CV1-R337	6	STABLE	2673	47	2,00	0,98
100000	1	CV1-R338	8	STABLE	873	16	2,00	0,98
100000	1	CV1-R339	7	STABLE	1371	25	2,00	0,98
100000	1	CV1-R340	10	STABLE	102	1	2,00	0,98
100000	1	CV1-R341	6	STABLE	1999	37	2,00	0,98
100000	1	CV1-R342	7	STABLE	319	5	2,00	0,98
100000	1	CV1-R343	9	STABLE	464	8	2,00	0,98
100000	1	CV1-R344	7	STABLE	265	4	2,00	0,98
100000	1	CV1-R345	7	STABLE	592	10	2,00	0,98
100000	1	CV1-R346	10	STABLE	47	0	2,00	0,98
100000	1	CV1-R347	8	STABLE	197	3	2,00	0,98
100000	1	CV1-R348	5	STABLE	554	10	2,00	0,98
100000	1	CV1-R349	9	STABLE	251	4	2,00	0,98
100000	1	CV1-R350	6	STABLE	3403	68	2,00	0,98
100000	1	CV1-R351	5	STABLE	449	8	2,00	0,98
100000	1	CV1-R352	6	STABLE	1921	40	2,00	0,98
100000	1	CV1-R353	13	STABLE	138	2	2,00	0,98
100000	1	CV1-R354	5	STABLE	1655	33	2,00	0,98
100000	1	CV1-R355	7	STABLE	1031	21	2,00	0,98
100000	1	CV1-R356	7	STABLE	2704	55	2,00	0,98
100000	1	CV1-R357	10	STABLE	44	0	2,00	0,98
100000	1	CV1-R358	6	STABLE	406	8	2,00	0,98
100000	1	CV1-R359	4	STABLE	44	0	2,00	0,98
100000	1	CV1-R360	9	STABLE	43	0	2,00	0,98
100000	1	CV1-R361	5	STABLE	1670	35	2,00	0,98
100000	1	CV1-R362	8	STABLE	273	5	2,00	0,98
100000	1	CV1-R363	4	STABLE	692	14	2,00	0,98
100000	1	CV1-R364	4	STABLE	806	17	2,00	0,98
100000	1	CV1-R365	6	STABLE	1007	21	2,00	0,98
100000	1	CV1-R366	5	STABLE	1545	35	2,00	0,98
100000	1	CV1-R367	5	STABLE	309	6	2,00	0,98
100000	1	CV1-R368	9	STABLE	84	1	2,00	0,98
100000	1	CV1-R369	7	STABLE	2996	67	2,00	0,98
100000	1	CV1-R370	9	STABLE	1405	31	2,00	0,98
100000	1	CV1-R371	9	STABLE	795	17	2,00	0,98
100000	1	CV1-R372	9	STABLE	1353	30	2,00	0,98
100000	1	CV1-R373	6	STABLE	339	7	2,00	0,98
100000	1	CV1-R374	6	STABLE	2636	60	2,00	0,98
100000	1	CV1-R375	7	STABLE	261	5	2,00	0,98
100000	1	CV1-R376	5	STABLE	216	4	2,00	0,98
100000	1	CV1-R377	11	STABLE	40	0	2,00	0,98
100000	1	CV1-R378	4	STABLE	2348	56	2,00	0,98
100000	1	CV1-R379	4	STABLE	1940	46	2,00	0,98
100000	1	CV1-R380	7	STABLE	423	9	2,00	0,98
100000	1	CV1-R381	5	STABLE	83	1	2,00	0,98
100000	1	CV1-R382	5	STABLE	1103	25	2,00	0,98
100000	1	CV1-R383	3	STABLE	1800	43	2,00	0,98
100000	1	CV1-R384	6	STABLE	3377	82	2,00	0,98
100000	1	CV1-R385	6	STABLE	3045	75	2,00	0,98
100000	1	CV1-R386	4	STABLE	2028	50	1,90	0,98
100000	1	CV1-R387	2	STABLE	1141	28	1,90	0,98
100000	1	CV1-R388	5	STABLE	1059	26	1,90	0,98
100000	1	CV1-R389	10	STABLE	36	0	1,90	0,97
100000	1	CV1-R390	8	STABLE	1494	38	1,90	0,97
100000	1	CV1-R391	4	STABLE	2184	56	1,90	0,97
100000	1	CV1-R392	9	STABLE	687	17	1,90	0,97
100000	1	CV1-R393	3	STABLE	583	14	1,90	0,97
100000	1	CV1-R394	8	STABLE	224	5	1,90	0,97
100000	1	CV1-R395	8	STABLE	1352	36	1,90	0,97
100000	1	CV1-R396	3	STABLE	666	17	1,90	0,97
100000	1	CV1-R397	10	STABLE	35	0	1,90	0,97
100000	1	CV1-R398	6	STABLE	1232	32	1,90	0,97
100000	1	CV1-R399	4	STABLE	591	15	1,90	0,97
100000	1	CV1-R400	3	STABLE	2446	65	1,90	0,97
100000	1	CV1-R401	5	STABLE	710	18	1,90	0,97
100000	1	CV1-R402	9	STABLE	684	18	1,90	0,97
100000	1	CV1-R403	6	STABLE	2781	76	1,90	0,97
100000	1	CV1-R404	6	STABLE	707	19	1,90	0,97
100000	1	CV1-R405	6	STABLE	1241	34	1,90	0,97
100000	1	CV1-R406	10	STABLE	136	3	1,90	0,97
100000	1	CV1-R407	8	STABLE	1329	38	1,90	0,97
100000	1	CV1-R408	7	STABLE	1060	31	1,90	0,97
100000	1	CV1-R409	5	STABLE	828	24	1,90	0,97
100000	1	CV1-R410	8	STABLE	451	13	1,90	0,97
100000	1	CV1-R411	7	STABLE	683	20	1,90	0,97
100000	1	CV1-R412	7	STABLE	191	5	1,90	0,97
100000	1	CV1-R413	5	STABLE	1182	36	1,90	0,97
100000	1	CV1-R414	3	STABLE	347	10	1,90	0,97
100000	1	CV1-R415	10	STABLE	60	1	1,90	0,97
100000	1	CV1-R416	8	STABLE	2789	88	1,90	0,97
100000	1	CV1-R417	7	STABLE	308	9	1,90	0,97
100000	1	CV1-R418	4	STABLE	1684	53	1,90	0,97
100000	1	CV1-R419	6	STABLE	4376	137	1,90	0,97
100000	1	CV1-R420	6	STABLE	397	12	1,90	0,97
100000	1	CV1-R421	4	STABLE	1956	63	1,90	0,97
100000	1	CV1-R422	3	STABLE	517	16	1,90	0,97
100000	1	CV1-R423	6	STABLE	576	18	1,90	0,97
100000	1	CV1-R424	5	STABLE	1300	42	1,90	0,97
100000	1	CV1-R425	5	STABLE	3915	128	1,90	0,97
100000	1	CV1-R426	4	STABLE	1412	47	1,90	0,97
100000	1	CV1-R427	9	STABLE	27	0	1,90	0,97
100000	1	CV1-R428	9	STABLE	1976	67	1,90	0,97
100000	1	CV1-R429	8	STABLE	85	2	1,90	0,97
100000	1	CV1-R430	6	STABLE	906	30	1,90	0,97
100000	1	CV1-R431	5	STABLE	177	5	1,90	0,97
100000	1	CV1-R432	6	STABLE	1752	60	1,90	0,97
100000	1	CV1-R433	5	STABLE	914	31	1,90	0,97
100000	1	CV1-R434	5	STABLE	1558	54	1,90	0,97
100000	1	CV1-R435	8	STABLE	53	1	1,90	0,96
100000	1	CV1-R436	5	STABLE	644	22	1,90	0,96
100000	1	CV1-R437	6	STABLE	550	19	1,90	0,96
100000	1	CV1-R438	9	STABLE	25	0	1,90	0,96
100000	1	CV1-R439	6	STABLE	3189	119	1,90	0,96
100000	1	CV1-R440	6	STABLE	760	28	1,90	0,96
100000	1	CV1-R441	6	STABLE	488	18	1,90	0,96
100000	1	CV1-R442	8	STABLE	764	29	1,90	0,96
100000	1	CV1-R443	7	STABLE	1021	39	1,90	0,96
100000	1	CV1-R444	7	STABLE	1151	44	1,90	0,96
100000	1	CV1-R445	9	STABLE	2559	100	1,90	0,96
100000	1	CV1-R446	9	STABLE	23	0	1,90	0,96
100000	1	CV1-R447	5	STABLE	1358	53	1,90	0,96
100000	1	CV1-R448	7	STABLE	319	12	1,90	0,96
100000	1	CV1-R449	8	STABLE	1305	51	1,90	0,96
100000	1	CV1-R450	7	STABLE	1459	57	1,90	0,96
100000	1	CV1-R451	5	STABLE	1583	64	1,90	0,96
100000	1	CV1-R452	5	STABLE	1545	62	1,90	0,96
100000	1	CV1-R453	5	STABLE	503	20	1,90	0,96
100000	1	CV1-R454	5	STABLE	600	24	1,90	0,96
100000	1	CV1-R455	10	STABLE	67	2	1,90	0,96
100000	1	CV1-R456	7	STABLE	1242	52	1,90	0,96
100000	1	CV1-R457	8	STABLE	139	5	1,90	0,96
100000	1	CV1-R458	7	STABLE	88	3	1,90	0,96
100000	1	CV1-R459	2	STABLE	384	16	1,90	0,96
100000	1	CV1-R460	5	STABLE	131	5	1,90	0,96
100000	1	CV1-R461	6	STABLE	239	10	1,90	0,95
100000	1	CV1-R462	7	STABLE	1526	71	1,90	0,95
100000	1	CV1-R463	5	STABLE	126	5	1,90	0,95
100000	1	CV1-R464	6	STABLE	831	39	1,90	0,95
100000	1	CV1-R465	11	STABLE	60	2	1,90	0,95
100000	1	CV1-R466	5	STABLE	1535	76	1,90	0,95
100000	1	CV1-R467	7	STABLE	1138	57	1,90	0,95
100000	1	CV1-R468	5	STABLE	724	36	1,90	0,95
100000	1	CV1-R469	7	STABLE	96	4	1,90	0,95
100000	1	CV1-R470	5	STABLE	1104	55	1,90	0,95
100000	1	CV1-R471	5	STABLE	2361	121	1,90	0,95
100000	1	CV1-R472	4	STABLE	1080	55	1,90	0,95
100000	1	CV1-R473	6	STABLE	3235	170	1,90	0,95
100000	1	CV1-R474	10	STABLE	109	5	1,90	0,95
100000	1	CV1-R475	5	STABLE	90	4	1,90	0,95
100000	1	CV1-R476	4	STABLE	1283	68	1,90	0,95
100000	1	CV1-R477	6	STABLE	758	41	1,90	0,95
100000	1	CV1-R478	4	STABLE	4141	236	1,90	0,94
100000	1	CV1-R479	11	STABLE	33	1	1,90	0,94
100000	1	CV1-R480	6	STABLE	678	38	1,90	0,94
100000	1	CV1-R481	11	STABLE	33	1	1,90	0,94
100000	1	CV1-R482	5	STABLE	293	16	1,90	0,94
100000	1	CV1-R483	5	STABLE	2004	115	1,90	0,94
100000	1	CV1-R484	5	STABLE	696	40	1,90	0,94
100000	1	CV1-R485	5	STABLE	1185	71	1,90	0,94
100000	1	CV1-R486	5	STABLE	936	56	1,90	0,94
100000	1	CV1-R487	5	STABLE	1153	69	1,90	0,94
100000	1	CV1-R488	4	STABLE	504	31	1,90	0,94
100000	1	CV1-R489	5	STABLE	3375	213	1,90	0,94
100000	1	CV1-R490	5	STABLE	1233	78	1,90	0,94
100000	1	CV1-R491	4	STABLE	1949	124	1,90	0,94
100000	1	CV1-R492	2	STABLE	2374	154	1,90	0,94
100000	1	CV1-R493	5	STABLE	544	35	1,90	0,93
100000	1	CV1-R494	4	STABLE	1152	76	1,90	0,93
100000	1	CV1-R495	5	STABLE	131	8	1,90	0,93
100000	1	CV1-R496	6	STABLE	336	22	1,90	0,93
100000	1	CV1-R497	8	STABLE	27	1	1,90	0,93
100000	1	CV1-R498	6	STABLE	1089	74	1,90	0,93
100000	1	CV1-R499	7	STABLE	185	12	1,90	0,93
100000	1	CV1-R500	3	STABLE	1202	83	1,90	0,93
100000	1	CV1-R501	7	STABLE	278	19	1,90	0,93
100000	1	CV1-R502	8	STABLE	26	1	1,90	0,93
100000	1	CV1-R503	4	STABLE	655	46	1,90	0,93
100000	1	CV1-R504	7	STABLE	179	12	1,90	0,93
100000	1	CV1-R505	6	STABLE	394	28	1,90	0,93
100000	1	CV1-R506	5	STABLE	1077	80	1,80	0,93
100000	1	CV1-R507	7	STABLE	1164	86	1,90	0,93
100000	1	CV1-R508	4	STABLE	644	48	1,80	0,92
100000	1	CV1-R509	10	STABLE	100	7	1,80	0,92
100000	1	CV1-R510	6	STABLE	366	28	1,80	0,92
100000	1	CV1-R511	6	STABLE	323	25	1,80	0,92
100000	1	CV1-R512	7	STABLE	23	1	1,80	0,92
100000	1	CV1-R513	5	STABLE	161	12	1,80	0,92
100000	1	CV1-R514	5	STABLE	2712	216	1,80	0,92
100000	1	CV1-R515	8	STABLE	1513	122	1,80	0,92
100000	1	CV1-R516	6	STABLE	336	27	1,80	0,92
100000	1	CV1-R517	5	STABLE	3176	289	1,80	0,91
100000	1	CV1-R518	8	STABLE	30	2	1,80	0,91
100000	1	CV1-R519	6	STABLE	447	41	1,80	0,91
100000	1	CV1-R520	5	STABLE	166	15	1,80	0,91
100000	1	CV1-R521	10	STABLE	450	42	1,80	0,91
100000	1	CV1-R522	7	STABLE	352	33	1,80	0,90
100000	1	CV1-R523	4	STABLE	2328	225	1,80	0,90
100000	1	CV1-R524	5	STABLE	643	62	1,80	0,90
100000	1	CV1-R525	5	STABLE	59	5	1,80	0,90
100000	1	CV1-R526	11	STABLE	48	4	1,80	0,90
100000	1	CV1-R527	4	STABLE	846	84	1,80	0,90
100000	1	CV1-R528	4	STABLE	183	18	1,80	0,90
100000	1	CV1-R529	8	STABLE	2650	275	1,80	0,90
100000	1	CV1-R530	4	STABLE	64	6	1,80	0,89
100000	1	CV1-R531	5	STABLE	1125	123	1,80	0,89
100000	1	CV1-R532	10	STABLE	43	4	1,80	0,89
100000	1	CV1-R533	3	STABLE	1527	171	1,80	0,89
100000	1	CV1-R534	6	STABLE	521	59	1,80	0,89
100000	1	CV1-R535	9	STABLE	484	56	1,80	0,88
100000	1	CV1-R536	8	STABLE	31	3	1,80	0,88
100000	1	CV1-R537	5	STABLE	197	24	1,70	0,87
100000	1	CV1-R538	5	STABLE	810	106	1,70	0,87
100000	1	CV1-R539	7	STABLE	1640	215	1,70	0,87
100000	1	CV1-R540	7	STABLE	659	106	1,70	0,84
100000	1	CV1-R541	4	STABLE	654	112	1,70	0,83
100000	1	CV1-R542	4	STABLE	524	98	1,60	0,81
100000	1	CV1-R543	6	STABLE	253	48	1,60	0,81
100000	1	CV1-R544	4	STABLE	417	84	1,60	0,80
100000	1	CV1-R545	5	STABLE	4433	989	1,60	0,78
100000	1	CV1-R546	1	STABLE	42904	12622	1,40	0,71
100000	1	CV1-R547	4	STABLE	2461	763	1,40	0,69
100000	2	CV2-R1	13	UNSTABLE	100	0	2,00	0,99
100000	2	CV2-R2	9	UNSTABLE	983	11	2,00	0,99
100000	2	CV2-R3	9	UNSTABLE	161	1	2,00	0,99
100000	2	CV2-R4	7	UNSTABLE	406	4	2,00	0,99
100000	2	CV2-R5	11	UNSTABLE	75	0	2,00	0,99
100000	2	CV2-R6	10	UNSTABLE	67	0	2,00	0,99
100000	2	CV2-R7	9	UNSTABLE	765	11	2,00	0,98
100000	2	CV2-R8	10	UNSTABLE	376	5	2,00	0,98
100000	2	CV2-R9	11	UNSTABLE	118	1	2,00	0,98
100000	2	CV2-R10	6	UNSTABLE	704	11	2,00	0,98
100000	2	CV2-R11	9	UNSTABLE	168	2	2,00	0,98
100000	2	CV2-R12	9	UNSTABLE	281	4	2,00	0,98
100000	2	CV2-R13	12	UNSTABLE	105	1	2,00	0,98
100000	2	CV2-R14	8	UNSTABLE	105	1	2,00	0,98
100000	2	CV2-R15	7	UNSTABLE	3878	73	2,00	0,98
100000	2	CV2-R16	7	UNSTABLE	875	16	2,00	0,98
100000	2	CV2-R17	7	UNSTABLE	1875	37	2,00	0,98
100000	2	CV2-R18	7	UNSTABLE	1692	33	2,00	0,98
100000	2	CV2-R19	6	UNSTABLE	202	3	2,00	0,98
100000	2	CV2-R20	10	UNSTABLE	428	8	2,00	0,98
100000	2	CV2-R21	11	UNSTABLE	1230	25	2,00	0,98
100000	2	CV2-R22	5	UNSTABLE	1324	27	2,00	0,98
100000	2	CV2-R23	9	UNSTABLE	44	0	2,00	0,98
100000	2	CV2-R24	9	UNSTABLE	43	0	2,00	0,98
100000	2	CV2-R25	9	UNSTABLE	599	13	2,00	0,98
100000	2	CV2-R26	7	UNSTABLE	1200	27	2,00	0,98
100000	2	CV2-R27	8	UNSTABLE	39	0	2,00	0,98
100000	2	CV2-R28	6	UNSTABLE	1311	30	2,00	0,98
100000	2	CV2-R29	9	UNSTABLE	40	0	2,00	0,98
100000	2	CV2-R30	8	UNSTABLE	1566	36	2,00	0,98
100000	2	CV2-R31	10	UNSTABLE	39	0	2,00	0,98
100000	2	CV2-R32	8	UNSTABLE	2419	58	2,00	0,98
100000	2	CV2-R33	11	UNSTABLE	38	0	1,90	0,98
100000	2	CV2-R34	7	UNSTABLE	1501	37	1,90	0,98
100000	2	CV2-R35	8	UNSTABLE	1952	48	1,90	0,98
100000	2	CV2-R36	11	UNSTABLE	78	1	1,90	0,98
100000	2	CV2-R37	7	UNSTABLE	2692	68	1,90	0,97
100000	2	CV2-R38	7	UNSTABLE	2695	70	1,90	0,97
100000	2	CV2-R39	7	UNSTABLE	1392	35	1,90	0,97
100000	2	CV2-R40	5	UNSTABLE	996	25	1,90	0,97
100000	2	CV2-R41	7	UNSTABLE	147	3	1,90	0,97
100000	2	CV2-R42	8	UNSTABLE	820	22	1,90	0,97
100000	2	CV2-R43	5	UNSTABLE	2940	81	1,90	0,97
100000	2	CV2-R44	7	UNSTABLE	1720	48	1,90	0,97
100000	2	CV2-R45	13	UNSTABLE	34	0	1,90	0,97
100000	2	CV2-R46	7	UNSTABLE	891	24	1,90	0,97
100000	2	CV2-R47	7	UNSTABLE	2335	66	1,90	0,97
100000	2	CV2-R48	10	UNSTABLE	440	12	1,90	0,97
100000	2	CV2-R49	14	UNSTABLE	32	0	1,90	0,97
100000	2	CV2-R50	10	UNSTABLE	33	0	1,90	0,97
100000	2	CV2-R51	5	UNSTABLE	271	7	1,90	0,97
100000	2	CV2-R52	6	UNSTABLE	792	22	1,90	0,97
100000	2	CV2-R53	9	UNSTABLE	1792	51	1,90	0,97
100000	2	CV2-R54	6	UNSTABLE	1115	31	1,90	0,97
100000	2	CV2-R55	6	UNSTABLE	1436	42	1,90	0,97
100000	2	CV2-R56	7	UNSTABLE	4278	127	1,90	0,97
100000	2	CV2-R57	11	UNSTABLE	31	0	1,90	0,97
100000	2	CV2-R58	6	UNSTABLE	2117	63	1,90	0,97
100000	2	CV2-R59	6	UNSTABLE	2079	63	1,90	0,97
100000	2	CV2-R60	6	UNSTABLE	938	28	1,90	0,97
100000	2	CV2-R61	9	UNSTABLE	1660	53	1,90	0,97
100000	2	CV2-R62	7	UNSTABLE	246	7	1,90	0,97
100000	2	CV2-R63	7	UNSTABLE	1171	37	1,90	0,97
100000	2	CV2-R64	9	UNSTABLE	91	2	1,90	0,97
100000	2	CV2-R65	6	UNSTABLE	1544	48	1,90	0,97
100000	2	CV2-R66	12	UNSTABLE	28	0	1,90	0,97
100000	2	CV2-R67	7	UNSTABLE	88	2	1,90	0,97
100000	2	CV2-R68	8	UNSTABLE	27	0	1,90	0,97
100000	2	CV2-R69	9	UNSTABLE	56	1	1,90	0,97
100000	2	CV2-R70	7	UNSTABLE	1403	48	1,90	0,97
100000	2	CV2-R71	11	UNSTABLE	2709	95	1,90	0,97
100000	2	CV2-R72	7	UNSTABLE	1486	51	1,90	0,97
100000	2	CV2-R73	8	UNSTABLE	55	1	1,90	0,97
100000	2	CV2-R74	9	UNSTABLE	429	14	1,90	0,97
100000	2	CV2-R75	7	UNSTABLE	855	30	1,90	0,96
100000	2	CV2-R76	9	UNSTABLE	2838	100	1,90	0,96
100000	2	CV2-R77	11	UNSTABLE	26	0	1,90	0,96
100000	2	CV2-R78	6	UNSTABLE	2350	84	1,90	0,96
100000	2	CV2-R79	7	UNSTABLE	912	32	1,90	0,96
100000	2	CV2-R80	6	UNSTABLE	1453	52	1,90	0,96
100000	2	CV2-R81	11	UNSTABLE	25	0	1,90	0,96
100000	2	CV2-R82	6	UNSTABLE	459	16	1,90	0,96
100000	2	CV2-R83	12	UNSTABLE	155	5	1,90	0,96
100000	2	CV2-R84	9	UNSTABLE	155	5	1,90	0,96
100000	2	CV2-R85	8	UNSTABLE	312	11	1,90	0,96
100000	2	CV2-R86	6	UNSTABLE	100	3	1,90	0,96
100000	2	CV2-R87	8	UNSTABLE	1429	55	1,90	0,96
100000	2	CV2-R88	8	UNSTABLE	436	16	1,90	0,96
100000	2	CV2-R89	6	UNSTABLE	3498	135	1,90	0,96
100000	2	CV2-R90	10	UNSTABLE	23	0	1,90	0,96
100000	2	CV2-R91	8	UNSTABLE	495	19	1,90	0,96
100000	2	CV2-R92	10	UNSTABLE	23	0	1,90	0,96
100000	2	CV2-R93	7	UNSTABLE	1870	73	1,90	0,96
100000	2	CV2-R94	7	UNSTABLE	1324	52	1,90	0,96
100000	2	CV2-R95	6	UNSTABLE	1714	69	1,90	0,96
100000	2	CV2-R96	7	UNSTABLE	2174	89	1,90	0,96
100000	2	CV2-R97	10	UNSTABLE	1394	56	1,90	0,96
100000	2	CV2-R98	6	UNSTABLE	3081	125	1,90	0,96
100000	2	CV2-R99	9	UNSTABLE	1031	41	1,90	0,96
100000	2	CV2-R100	8	UNSTABLE	1473	60	1,90	0,96
100000	2	CV2-R101	10	UNSTABLE	22	0	1,90	0,96
100000	2	CV2-R102	7	UNSTABLE	573	23	1,90	0,96
100000	2	CV2-R103	9	UNSTABLE	45	1	1,90	0,96
100000	2	CV2-R104	10	UNSTABLE	92	3	1,90	0,96
100000	2	CV2-R105	10	UNSTABLE	1887	82	1,90	0,96
100000	2	CV2-R106	9	UNSTABLE	1652	72	1,90	0,96
100000	2	CV2-R107	8	UNSTABLE	43	1	1,90	0,96
100000	2	CV2-R108	6	UNSTABLE	1616	70	1,90	0,96
100000	2	CV2-R109	8	UNSTABLE	2010	87	1,90	0,96
100000	2	CV2-R110	9	UNSTABLE	20	0	1,90	0,96
100000	2	CV2-R111	7	UNSTABLE	1032	46	1,90	0,96
100000	2	CV2-R112	9	UNSTABLE	469	20	1,90	0,96
100000	2	CV2-R113	5	UNSTABLE	329	14	1,90	0,96
100000	2	CV2-R114	6	UNSTABLE	20	0	1,90	0,96
100000	2	CV2-R115	7	UNSTABLE	2494	115	1,90	0,95
100000	2	CV2-R116	8	UNSTABLE	1168	54	1,90	0,95
100000	2	CV2-R117	6	UNSTABLE	399	18	1,90	0,95
100000	2	CV2-R118	10	UNSTABLE	40	1	1,90	0,95
100000	2	CV2-R119	11	UNSTABLE	1045	49	1,90	0,95
100000	2	CV2-R120	6	UNSTABLE	1993	95	1,90	0,95
100000	2	CV2-R121	9	UNSTABLE	573	27	1,90	0,95
100000	2	CV2-R122	7	UNSTABLE	695	33	1,90	0,95
100000	2	CV2-R123	8	UNSTABLE	18	0	1,90	0,95
100000	2	CV2-R124	11	UNSTABLE	38	1	1,90	0,95
100000	2	CV2-R125	7	UNSTABLE	18	0	1,90	0,95
100000	2	CV2-R126	7	UNSTABLE	1161	58	1,90	0,95
100000	2	CV2-R127	10	UNSTABLE	1351	68	1,90	0,95
100000	2	CV2-R128	7	UNSTABLE	3977	201	1,90	0,95
100000	2	CV2-R129	7	UNSTABLE	366	18	1,90	0,95
100000	2	CV2-R130	6	UNSTABLE	347	17	1,90	0,95
100000	2	CV2-R131	11	UNSTABLE	1315	67	1,90	0,95
100000	2	CV2-R132	7	UNSTABLE	1033	54	1,90	0,95
100000	2	CV2-R133	6	UNSTABLE	428	22	1,90	0,95
100000	2	CV2-R134	12	UNSTABLE	92	4	1,90	0,95
100000	2	CV2-R135	7	UNSTABLE	646	34	1,90	0,95
100000	2	CV2-R136	9	UNSTABLE	594	31	1,90	0,95
100000	2	CV2-R137	10	UNSTABLE	35	1	1,90	0,95
100000	2	CV2-R138	8	UNSTABLE	464	25	1,90	0,94
100000	2	CV2-R139	7	UNSTABLE	292	16	1,90	0,94
100000	2	CV2-R140	7	UNSTABLE	2108	124	1,90	0,94
100000	2	CV2-R141	6	UNSTABLE	3936	233	1,90	0,94
100000	2	CV2-R142	11	UNSTABLE	48	2	1,90	0,94
100000	2	CV2-R143	5	UNSTABLE	2295	137	1,90	0,94
100000	2	CV2-R144	8	UNSTABLE	1507	89	1,90	0,94
100000	2	CV2-R145	6	UNSTABLE	882	53	1,90	0,94
100000	2	CV2-R146	11	UNSTABLE	31	1	1,90	0,94
100000	2	CV2-R147	9	UNSTABLE	30	1	1,90	0,94
100000	2	CV2-R148	11	UNSTABLE	219	13	1,90	0,94
100000	2	CV2-R149	4	UNSTABLE	1031	64	1,90	0,94
100000	2	CV2-R150	6	UNSTABLE	964	61	1,90	0,94
100000	2	CV2-R151	5	UNSTABLE	843	53	1,90	0,94
100000	2	CV2-R152	6	UNSTABLE	453	28	1,90	0,94
100000	2	CV2-R153	9	UNSTABLE	212	13	1,90	0,94
100000	2	CV2-R154	5	UNSTABLE	685	45	1,90	0,93
100000	2	CV2-R155	11	UNSTABLE	88	5	1,90	0,93
100000	2	CV2-R156	10	UNSTABLE	71	4	1,90	0,93
100000	2	CV2-R157	7	UNSTABLE	759	51	1,90	0,93
100000	2	CV2-R158	5	UNSTABLE	1120	75	1,90	0,93
100000	2	CV2-R159	9	UNSTABLE	27	1	1,90	0,93
100000	2	CV2-R160	9	UNSTABLE	69	4	1,90	0,93
100000	2	CV2-R161	11	UNSTABLE	41	2	1,90	0,93
100000	2	CV2-R162	8	UNSTABLE	866	61	1,90	0,93
100000	2	CV2-R163	5	UNSTABLE	372	26	1,90	0,93
100000	2	CV2-R164	7	UNSTABLE	2617	191	1,90	0,93
100000	2	CV2-R165	5	UNSTABLE	464	33	1,90	0,93
100000	2	CV2-R166	7	UNSTABLE	367	26	1,90	0,93
100000	2	CV2-R167	5	UNSTABLE	460	33	1,90	0,93
100000	2	CV2-R168	5	UNSTABLE	1507	112	1,90	0,93
100000	2	CV2-R169	7	UNSTABLE	2145	164	1,80	0,92
100000	2	CV2-R170	7	UNSTABLE	671	51	1,80	0,92
100000	2	CV2-R171	8	UNSTABLE	202	15	1,80	0,92
100000	2	CV2-R172	5	UNSTABLE	933	72	1,80	0,92
100000	2	CV2-R173	6	UNSTABLE	1283	103	1,80	0,92
100000	2	CV2-R174	8	UNSTABLE	1273	105	1,80	0,92
100000	2	CV2-R175	7	UNSTABLE	731	61	1,80	0,92
100000	2	CV2-R176	7	UNSTABLE	877	74	1,80	0,92
100000	2	CV2-R177	7	UNSTABLE	1616	139	1,80	0,91
100000	2	CV2-R178	4	UNSTABLE	701	60	1,80	0,91
100000	2	CV2-R179	6	UNSTABLE	1267	111	1,80	0,91
100000	2	CV2-R180	6	UNSTABLE	108	9	1,80	0,91
100000	2	CV2-R181	5	UNSTABLE	345	32	1,80	0,91
100000	2	CV2-R182	6	UNSTABLE	144	13	1,80	0,90
100000	2	CV2-R183	7	UNSTABLE	39	3	1,80	0,90
100000	2	CV2-R184	5	UNSTABLE	793	77	1,80	0,90
100000	2	CV2-R185	5	UNSTABLE	722	71	1,80	0,90
100000	2	CV2-R186	7	UNSTABLE	48	4	1,80	0,90
100000	2	CV2-R187	5	UNSTABLE	500	50	1,80	0,90
100000	2	CV2-R188	4	UNSTABLE	429	43	1,80	0,90
100000	2	CV2-R189	8	UNSTABLE	113	11	1,80	0,90
100000	2	CV2-R190	5	UNSTABLE	65	6	1,80	0,90
100000	2	CV2-R191	6	UNSTABLE	246	25	1,80	0,90
100000	2	CV2-R192	9	UNSTABLE	82	8	1,80	0,89
100000	2	CV2-R193	6	UNSTABLE	61	6	1,80	0,89
100000	2	CV2-R194	6	UNSTABLE	701	78	1,80	0,89
100000	2	CV2-R195	4	UNSTABLE	808	90	1,80	0,89
100000	2	CV2-R196	6	UNSTABLE	2553	287	1,80	0,89
100000	2	CV2-R197	8	UNSTABLE	194	22	1,80	0,88
100000	2	CV2-R198	6	UNSTABLE	75	8	1,80	0,88
100000	2	CV2-R199	4	UNSTABLE	6358	742	1,80	0,88
100000	2	CV2-R200	3	UNSTABLE	681	80	1,80	0,88
100000	2	CV2-R201	6	UNSTABLE	290	34	1,80	0,88
100000	2	CV2-R202	6	UNSTABLE	1354	162	1,80	0,88
100000	2	CV2-R203	8	UNSTABLE	48	5	1,80	0,88
100000	2	CV2-R204	5	UNSTABLE	2379	294	1,80	0,88
100000	2	CV2-R205	5	UNSTABLE	1457	181	1,80	0,88
100000	2	CV2-R206	5	UNSTABLE	695	88	1,70	0,87
100000	2	CV2-R207	5	UNSTABLE	2057	264	1,70	0,87
100000	2	CV2-R208	3	UNSTABLE	545	70	1,70	0,87
100000	2	CV2-R209	5	UNSTABLE	98	12	1,70	0,87
100000	2	CV2-R210	4	UNSTABLE	199	26	1,70	0,87
100000	2	CV2-R211	5	UNSTABLE	139	18	1,70	0,87
100000	2	CV2-R212	6	UNSTABLE	42	5	1,70	0,86
100000	2	CV2-R213	4	UNSTABLE	375	52	1,70	0,86
100000	2	CV2-R214	5	UNSTABLE	117	17	1,70	0,85
100000	2	CV2-R215	5	UNSTABLE	359	55	1,70	0,85
100000	2	CV2-R216	6	UNSTABLE	124	19	1,70	0,84
100000	2	CV2-R217	6	UNSTABLE	55	9	1,60	0,83
100000	2	CV2-R218	4	UNSTABLE	6213	1095	1,60	0,82
100000	2	CV2-R219	4	UNSTABLE	973	173	1,60	0,82
100000	2	CV2-R220	4	UNSTABLE	216	38	1,60	0,82
100000	2	CV2-R221	3	UNSTABLE	1664	305	1,60	0,82
100000	2	CV2-R222	7	UNSTABLE	52	9	1,60	0,82
100000	2	CV2-R223	4	UNSTABLE	148	27	1,60	0,81
100000	2	CV2-R224	5	UNSTABLE	221	43	1,60	0,80
100000	2	CV2-R225	4	UNSTABLE	522	117	1,50	0,78
100000	2	CV2-R226	5	UNSTABLE	573	137	1,50	0,76
100000	2	CV2-R227	4	UNSTABLE	258	63	1,50	0,75
100000	2	CV2-R228	5	UNSTABLE	573	141	1,50	0,75
100000	2	CV2-R229	4	UNSTABLE	196	49	1,50	0,75
100000	2	CV2-R230	1	UNSTABLE	47076	14699	1,40	0,69
100000	2	CV2-R231	6	STABLE	2572	2	2,00	1,00
100000	2	CV2-R232	7	STABLE	808	1	2,00	1,00
100000	2	CV2-R233	8	STABLE	2648	8	2,00	1,00
100000	2	CV2-R234	6	STABLE	2921	7	2,00	1,00
100000	2	CV2-R235	7	STABLE	284	0	2,00	1,00
100000	2	CV2-R236	7	STABLE	228	0	2,00	1,00
100000	2	CV2-R237	8	STABLE	223	0	2,00	1,00
100000	2	CV2-R238	9	STABLE	484	1	2,00	1,00
100000	2	CV2-R239	8	STABLE	977	3	2,00	1,00
100000	2	CV2-R240	7	STABLE	983	3	2,00	1,00
100000	2	CV2-R241	5	STABLE	914	3	2,00	1,00
100000	2	CV2-R242	7	STABLE	627	2	2,00	1,00
100000	2	CV2-R243	8	STABLE	746	3	2,00	1,00
100000	2	CV2-R244	4	STABLE	964	4	2,00	1,00
100000	2	CV2-R245	11	STABLE	213	0	2,00	1,00
100000	2	CV2-R246	9	STABLE	187	0	2,00	1,00
100000	2	CV2-R247	9	STABLE	192	0	2,00	1,00
100000	2	CV2-R248	6	STABLE	372	1	2,00	1,00
100000	2	CV2-R249	6	STABLE	1861	8	2,00	1,00
100000	2	CV2-R250	6	STABLE	182	0	2,00	1,00
100000	2	CV2-R251	9	STABLE	324	1	2,00	0,99
100000	2	CV2-R252	5	STABLE	319	1	2,00	0,99
100000	2	CV2-R253	4	STABLE	1403	8	2,00	0,99
100000	2	CV2-R254	5	STABLE	622	3	2,00	0,99
100000	2	CV2-R255	8	STABLE	487	2	2,00	0,99
100000	2	CV2-R256	6	STABLE	1061	5	2,00	0,99
100000	2	CV2-R257	8	STABLE	1086	7	2,00	0,99
100000	2	CV2-R258	6	STABLE	2209	15	2,00	0,99
100000	2	CV2-R259	6	STABLE	3122	20	2,00	0,99
100000	2	CV2-R260	5	STABLE	1663	10	2,00	0,99
100000	2	CV2-R261	5	STABLE	271	1	2,00	0,99
100000	2	CV2-R262	7	STABLE	1598	11	2,00	0,99
100000	2	CV2-R263	6	STABLE	1752	11	2,00	0,99
100000	2	CV2-R264	6	STABLE	593	3	2,00	0,99
100000	2	CV2-R265	3	STABLE	2515	17	2,00	0,99
100000	2	CV2-R266	7	STABLE	516	3	2,00	0,99
100000	2	CV2-R267	11	STABLE	118	0	2,00	0,99
100000	2	CV2-R268	8	STABLE	2391	18	2,00	0,99
100000	2	CV2-R269	7	STABLE	1838	14	2,00	0,99
100000	2	CV2-R270	6	STABLE	2427	21	2,00	0,99
100000	2	CV2-R271	8	STABLE	801	6	2,00	0,99
100000	2	CV2-R272	6	STABLE	867	7	2,00	0,99
100000	2	CV2-R273	2	STABLE	554	4	2,00	0,99
100000	2	CV2-R274	6	STABLE	113	0	2,00	0,99
100000	2	CV2-R275	9	STABLE	107	0	2,00	0,99
100000	2	CV2-R276	6	STABLE	1583	14	2,00	0,99
100000	2	CV2-R277	6	STABLE	109	0	2,00	0,99
100000	2	CV2-R278	5	STABLE	2095	20	2,00	0,99
100000	2	CV2-R279	10	STABLE	201	1	2,00	0,99
100000	2	CV2-R280	7	STABLE	203	1	2,00	0,99
100000	2	CV2-R281	6	STABLE	2269	22	2,00	0,99
100000	2	CV2-R282	7	STABLE	478	4	2,00	0,99
100000	2	CV2-R283	7	STABLE	1238	12	2,00	0,99
100000	2	CV2-R284	3	STABLE	1062	10	2,00	0,99
100000	2	CV2-R285	8	STABLE	1360	13	2,00	0,99
100000	2	CV2-R286	6	STABLE	2345	23	2,00	0,99
100000	2	CV2-R287	11	STABLE	90	0	2,00	0,99
100000	2	CV2-R288	5	STABLE	2036	21	2,00	0,99
100000	2	CV2-R289	6	STABLE	991	10	2,00	0,99
100000	2	CV2-R290	8	STABLE	1094	11	2,00	0,99
100000	2	CV2-R291	6	STABLE	1679	17	2,00	0,99
100000	2	CV2-R292	5	STABLE	2623	28	2,00	0,99
100000	2	CV2-R293	5	STABLE	1127	11	2,00	0,99
100000	2	CV2-R294	5	STABLE	2585	28	2,00	0,99
100000	2	CV2-R295	7	STABLE	85	0	2,00	0,99
100000	2	CV2-R296	6	STABLE	242	2	2,00	0,99
100000	2	CV2-R297	4	STABLE	3027	34	2,00	0,99
100000	2	CV2-R298	3	STABLE	1962	23	2,00	0,99
100000	2	CV2-R299	5	STABLE	844	9	2,00	0,99
100000	2	CV2-R300	5	STABLE	2212	26	2,00	0,99
100000	2	CV2-R301	5	STABLE	2589	31	2,00	0,99
100000	2	CV2-R302	6	STABLE	891	10	2,00	0,99
100000	2	CV2-R303	6	STABLE	328	3	2,00	0,99
100000	2	CV2-R304	6	STABLE	407	4	2,00	0,99
100000	2	CV2-R305	8	STABLE	949	10	2,00	0,99
100000	2	CV2-R306	6	STABLE	629	7	2,00	0,99
100000	2	CV2-R307	5	STABLE	1779	22	2,00	0,99
100000	2	CV2-R308	7	STABLE	1111	13	2,00	0,99
100000	2	CV2-R309	6	STABLE	462	5	2,00	0,99
100000	2	CV2-R310	6	STABLE	74	0	2,00	0,99
100000	2	CV2-R311	5	STABLE	675	8	2,00	0,99
100000	2	CV2-R312	7	STABLE	2495	31	2,00	0,99
100000	2	CV2-R313	5	STABLE	1051	13	2,00	0,99
100000	2	CV2-R314	4	STABLE	909	12	2,00	0,99
100000	2	CV2-R315	8	STABLE	1538	20	2,00	0,99
100000	2	CV2-R316	8	STABLE	895	12	2,00	0,99
100000	2	CV2-R317	8	STABLE	1393	18	2,00	0,99
100000	2	CV2-R318	8	STABLE	433	5	2,00	0,99
100000	2	CV2-R319	7	STABLE	1846	27	2,00	0,99
100000	2	CV2-R320	9	STABLE	66	0	2,00	0,99
100000	2	CV2-R321	7	STABLE	1444	20	2,00	0,99
100000	2	CV2-R322	4	STABLE	2777	42	2,00	0,99
100000	2	CV2-R323	6	STABLE	1569	23	2,00	0,99
100000	2	CV2-R324	8	STABLE	848	12	2,00	0,99
100000	2	CV2-R325	9	STABLE	197	2	2,00	0,99
100000	2	CV2-R326	7	STABLE	1418	20	2,00	0,99
100000	2	CV2-R327	6	STABLE	1809	26	2,00	0,99
100000	2	CV2-R328	9	STABLE	130	1	2,00	0,99
100000	2	CV2-R329	6	STABLE	3159	45	2,00	0,99
100000	2	CV2-R330	7	STABLE	339	4	2,00	0,99
100000	2	CV2-R331	6	STABLE	2698	43	2,00	0,98
100000	2	CV2-R332	6	STABLE	124	1	2,00	0,98
100000	2	CV2-R333	7	STABLE	62	0	2,00	0,98
100000	2	CV2-R334	7	STABLE	830	12	2,00	0,98
100000	2	CV2-R335	6	STABLE	955	14	2,00	0,98
100000	2	CV2-R336	8	STABLE	62	0	2,00	0,98
100000	2	CV2-R337	6	STABLE	2859	44	2,00	0,98
100000	2	CV2-R338	5	STABLE	928	14	2,00	0,98
100000	2	CV2-R339	6	STABLE	1784	27	2,00	0,98
100000	2	CV2-R340	7	STABLE	431	6	2,00	0,98
100000	2	CV2-R341	8	STABLE	2981	46	2,00	0,98
100000	2	CV2-R342	7	STABLE	1906	32	2,00	0,98
100000	2	CV2-R343	6	STABLE	1499	25	2,00	0,98
100000	2	CV2-R344	7	STABLE	57	0	2,00	0,98
100000	2	CV2-R345	5	STABLE	1566	26	2,00	0,98
100000	2	CV2-R346	5	STABLE	227	3	2,00	0,98
100000	2	CV2-R347	6	STABLE	179	2	2,00	0,98
100000	2	CV2-R348	6	STABLE	539	8	2,00	0,98
100000	2	CV2-R349	5	STABLE	3139	57	2,00	0,98
100000	2	CV2-R350	11	STABLE	53	0	2,00	0,98
100000	2	CV2-R351	8	STABLE	55	0	2,00	0,98
100000	2	CV2-R352	6	STABLE	1357	24	2,00	0,98
100000	2	CV2-R353	5	STABLE	1670	29	2,00	0,98
100000	2	CV2-R354	6	STABLE	167	2	2,00	0,98
100000	2	CV2-R355	4	STABLE	166	2	2,00	0,98
100000	2	CV2-R356	5	STABLE	951	16	2,00	0,98
100000	2	CV2-R357	8	STABLE	52	0	2,00	0,98
100000	2	CV2-R358	6	STABLE	2211	40	2,00	0,98
100000	2	CV2-R359	5	STABLE	1807	34	2,00	0,98
100000	2	CV2-R360	5	STABLE	1470	27	2,00	0,98
100000	2	CV2-R361	9	STABLE	160	2	2,00	0,98
100000	2	CV2-R362	6	STABLE	418	7	2,00	0,98
100000	2	CV2-R363	7	STABLE	481	8	2,00	0,98
100000	2	CV2-R364	6	STABLE	1093	20	2,00	0,98
100000	2	CV2-R365	6	STABLE	2182	41	2,00	0,98
100000	2	CV2-R366	12	STABLE	48	0	2,00	0,98
100000	2	CV2-R367	8	STABLE	252	4	2,00	0,98
100000	2	CV2-R368	7	STABLE	1492	29	2,00	0,98
100000	2	CV2-R369	6	STABLE	1891	37	2,00	0,98
100000	2	CV2-R370	6	STABLE	1124	21	2,00	0,98
100000	2	CV2-R371	11	STABLE	97	1	2,00	0,98
100000	2	CV2-R372	9	STABLE	49	0	2,00	0,98
100000	2	CV2-R373	10	STABLE	45	0	2,00	0,98
100000	2	CV2-R374	7	STABLE	821	16	2,00	0,98
100000	2	CV2-R375	7	STABLE	1357	27	2,00	0,98
100000	2	CV2-R376	6	STABLE	1361	28	2,00	0,98
100000	2	CV2-R377	5	STABLE	930	19	2,00	0,98
100000	2	CV2-R378	4	STABLE	711	14	2,00	0,98
100000	2	CV2-R379	8	STABLE	1611	33	2,00	0,98
100000	2	CV2-R380	8	STABLE	879	18	2,00	0,98
100000	2	CV2-R381	5	STABLE	803	17	2,00	0,98
100000	2	CV2-R382	5	STABLE	1950	42	2,00	0,98
100000	2	CV2-R383	7	STABLE	44	0	2,00	0,98
100000	2	CV2-R384	6	STABLE	44	0	2,00	0,98
100000	2	CV2-R385	6	STABLE	1371	29	2,00	0,98
100000	2	CV2-R386	5	STABLE	1014	21	2,00	0,98
100000	2	CV2-R387	9	STABLE	1152	24	2,00	0,98
100000	2	CV2-R388	5	STABLE	834	17	2,00	0,98
100000	2	CV2-R389	6	STABLE	1205	25	2,00	0,98
100000	2	CV2-R390	6	STABLE	2108	48	2,00	0,98
100000	2	CV2-R391	4	STABLE	2373	54	2,00	0,98
100000	2	CV2-R392	6	STABLE	1842	41	2,00	0,98
100000	2	CV2-R393	3	STABLE	428	9	2,00	0,98
100000	2	CV2-R394	8	STABLE	427	9	2,00	0,98
100000	2	CV2-R395	11	STABLE	84	1	2,00	0,98
100000	2	CV2-R396	7	STABLE	2405	55	2,00	0,98
100000	2	CV2-R397	7	STABLE	2028	47	2,00	0,98
100000	2	CV2-R398	8	STABLE	1287	30	2,00	0,98
100000	2	CV2-R399	5	STABLE	909	21	2,00	0,98
100000	2	CV2-R400	8	STABLE	39	0	2,00	0,98
100000	2	CV2-R401	10	STABLE	208	4	2,00	0,98
100000	2	CV2-R402	7	STABLE	125	2	2,00	0,98
100000	2	CV2-R403	5	STABLE	413	9	2,00	0,98
100000	2	CV2-R404	7	STABLE	1117	26	2,00	0,98
100000	2	CV2-R405	5	STABLE	1301	30	2,00	0,98
100000	2	CV2-R406	5	STABLE	1103	25	2,00	0,98
100000	2	CV2-R407	8	STABLE	1251	29	2,00	0,98
100000	2	CV2-R408	6	STABLE	1495	36	2,00	0,98
100000	2	CV2-R409	4	STABLE	770	18	2,00	0,98
100000	2	CV2-R410	7	STABLE	560	13	2,00	0,98
100000	2	CV2-R411	6	STABLE	2274	56	1,90	0,98
100000	2	CV2-R412	4	STABLE	2243	55	2,00	0,98
100000	2	CV2-R413	7	STABLE	2562	65	1,90	0,97
100000	2	CV2-R414	6	STABLE	655	16	1,90	0,97
100000	2	CV2-R415	9	STABLE	71	1	1,90	0,97
100000	2	CV2-R416	5	STABLE	1497	40	1,90	0,97
100000	2	CV2-R417	6	STABLE	1812	50	1,90	0,97
100000	2	CV2-R418	6	STABLE	322	8	1,90	0,97
100000	2	CV2-R419	7	STABLE	1349	37	1,90	0,97
100000	2	CV2-R420	7	STABLE	32	0	1,90	0,97
100000	2	CV2-R421	8	STABLE	2380	67	1,90	0,97
100000	2	CV2-R422	4	STABLE	552	15	1,90	0,97
100000	2	CV2-R423	5	STABLE	432	12	1,90	0,97
100000	2	CV2-R424	4	STABLE	1669	49	1,90	0,97
100000	2	CV2-R425	7	STABLE	590	17	1,90	0,97
100000	2	CV2-R426	6	STABLE	31	0	1,90	0,97
100000	2	CV2-R427	7	STABLE	2707	79	1,90	0,97
100000	2	CV2-R428	7	STABLE	1699	51	1,90	0,97
100000	2	CV2-R429	7	STABLE	445	13	1,90	0,97
100000	2	CV2-R430	9	STABLE	413	12	1,90	0,97
100000	2	CV2-R431	3	STABLE	1662	50	1,90	0,97
100000	2	CV2-R432	3	STABLE	650	19	1,90	0,97
100000	2	CV2-R433	6	STABLE	1117	34	1,90	0,97
100000	2	CV2-R434	6	STABLE	841	26	1,90	0,97
100000	2	CV2-R435	4	STABLE	2711	85	1,90	0,97
100000	2	CV2-R436	4	STABLE	60	1	1,90	0,97
100000	2	CV2-R437	4	STABLE	1541	50	1,90	0,97
100000	2	CV2-R438	5	STABLE	1128	37	1,90	0,97
100000	2	CV2-R439	8	STABLE	27	0	1,90	0,97
100000	2	CV2-R440	4	STABLE	926	31	1,90	0,97
100000	2	CV2-R441	5	STABLE	743	24	1,90	0,97
100000	2	CV2-R442	9	STABLE	27	0	1,90	0,97
100000	2	CV2-R443	6	STABLE	799	27	1,90	0,97
100000	2	CV2-R444	7	STABLE	1327	45	1,90	0,97
100000	2	CV2-R445	9	STABLE	341	11	1,90	0,97
100000	2	CV2-R446	6	STABLE	703	24	1,90	0,97
100000	2	CV2-R447	9	STABLE	769	27	1,90	0,96
100000	2	CV2-R448	8	STABLE	1975	71	1,90	0,96
100000	2	CV2-R449	6	STABLE	431	15	1,90	0,96
100000	2	CV2-R450	9	STABLE	2511	92	1,90	0,96
100000	2	CV2-R451	5	STABLE	622	22	1,90	0,96
100000	2	CV2-R452	9	STABLE	25	0	1,90	0,96
100000	2	CV2-R453	8	STABLE	79	2	1,90	0,96
100000	2	CV2-R454	6	STABLE	466	17	1,90	0,96
100000	2	CV2-R455	10	STABLE	24	0	1,90	0,96
100000	2	CV2-R456	4	STABLE	734	27	1,90	0,96
100000	2	CV2-R457	8	STABLE	24	0	1,90	0,96
100000	2	CV2-R458	7	STABLE	1905	74	1,90	0,96
100000	2	CV2-R459	7	STABLE	687	26	1,90	0,96
100000	2	CV2-R460	11	STABLE	126	4	1,90	0,96
100000	2	CV2-R461	5	STABLE	273	10	1,90	0,96
100000	2	CV2-R462	10	STABLE	23	0	1,90	0,96
100000	2	CV2-R463	6	STABLE	1015	40	1,90	0,96
100000	2	CV2-R464	4	STABLE	625	25	1,90	0,96
100000	2	CV2-R465	6	STABLE	851	34	1,90	0,96
100000	2	CV2-R466	7	STABLE	909	36	1,90	0,96
100000	2	CV2-R467	5	STABLE	587	24	1,90	0,96
100000	2	CV2-R468	6	STABLE	22	0	1,90	0,96
100000	2	CV2-R469	11	STABLE	69	2	1,90	0,96
100000	2	CV2-R470	6	STABLE	482	20	1,90	0,96
100000	2	CV2-R471	6	STABLE	160	6	1,90	0,96
100000	2	CV2-R472	6	STABLE	890	37	1,90	0,96
100000	2	CV2-R473	5	STABLE	396	16	1,90	0,96
100000	2	CV2-R474	6	STABLE	204	8	1,90	0,96
100000	2	CV2-R475	4	STABLE	971	42	1,90	0,96
100000	2	CV2-R476	6	STABLE	20	0	1,90	0,96
100000	2	CV2-R477	6	STABLE	1687	77	1,90	0,95
100000	2	CV2-R478	6	STABLE	217	9	1,90	0,95
100000	2	CV2-R479	9	STABLE	368	16	1,90	0,95
100000	2	CV2-R480	4	STABLE	609	27	1,90	0,95
100000	2	CV2-R481	11	STABLE	62	2	1,90	0,95
100000	2	CV2-R482	5	STABLE	1197	57	1,90	0,95
100000	2	CV2-R483	5	STABLE	749	35	1,90	0,95
100000	2	CV2-R484	5	STABLE	1403	66	1,90	0,95
100000	2	CV2-R485	5	STABLE	2019	96	1,90	0,95
100000	2	CV2-R486	8	STABLE	144	6	1,90	0,95
100000	2	CV2-R487	6	STABLE	425	20	1,90	0,95
100000	2	CV2-R488	6	STABLE	1069	52	1,90	0,95
100000	2	CV2-R489	7	STABLE	18	0	1,90	0,95
100000	2	CV2-R490	6	STABLE	2239	114	1,90	0,95
100000	2	CV2-R491	11	STABLE	37	1	1,90	0,95
100000	2	CV2-R492	5	STABLE	386	19	1,90	0,95
100000	2	CV2-R493	8	STABLE	75	3	1,90	0,95
100000	2	CV2-R494	7	STABLE	772	39	1,90	0,95
100000	2	CV2-R495	6	STABLE	2075	110	1,90	0,95
100000	2	CV2-R496	11	STABLE	36	1	1,90	0,95
100000	2	CV2-R497	4	STABLE	1013	54	1,90	0,95
100000	2	CV2-R498	6	STABLE	650	35	1,90	0,95
100000	2	CV2-R499	6	STABLE	416	22	1,90	0,95
100000	2	CV2-R500	8	STABLE	4245	234	1,90	0,95
100000	2	CV2-R501	7	STABLE	626	34	1,90	0,94
100000	2	CV2-R502	7	STABLE	2890	160	1,90	0,94
100000	2	CV2-R503	6	STABLE	16	0	1,90	0,94
100000	2	CV2-R504	5	STABLE	541	30	1,90	0,94
100000	2	CV2-R505	5	STABLE	1867	109	1,90	0,94
100000	2	CV2-R506	6	STABLE	757	45	1,90	0,94
100000	2	CV2-R507	5	STABLE	31	1	1,90	0,94
100000	2	CV2-R508	4	STABLE	3953	240	1,90	0,94
100000	2	CV2-R509	8	STABLE	482	30	1,90	0,94
100000	2	CV2-R510	7	STABLE	1420	90	1,90	0,94
100000	2	CV2-R511	4	STABLE	520	33	1,90	0,94
100000	2	CV2-R512	4	STABLE	1142	74	1,90	0,93
100000	2	CV2-R513	7	STABLE	698	46	1,90	0,93
100000	2	CV2-R514	5	STABLE	1478	98	1,90	0,93
100000	2	CV2-R515	5	STABLE	323	21	1,90	0,93
100000	2	CV2-R516	3	STABLE	230	15	1,90	0,93
100000	2	CV2-R517	6	STABLE	587	40	1,90	0,93
100000	2	CV2-R518	4	STABLE	597	44	1,80	0,93
100000	2	CV2-R519	7	STABLE	24	1	1,80	0,92
100000	2	CV2-R520	10	STABLE	61	4	1,80	0,92
100000	2	CV2-R521	13	STABLE	36	2	1,80	0,92
100000	2	CV2-R522	7	STABLE	61	4	1,80	0,92
100000	2	CV2-R523	7	STABLE	682	54	1,80	0,92
100000	2	CV2-R524	5	STABLE	1930	160	1,80	0,92
100000	2	CV2-R525	2	STABLE	1379	114	1,80	0,92
100000	2	CV2-R526	5	STABLE	655	56	1,80	0,91
100000	2	CV2-R527	4	STABLE	121	10	1,80	0,91
100000	2	CV2-R528	9	STABLE	31	2	1,80	0,91
100000	2	CV2-R529	7	STABLE	352	32	1,80	0,91
100000	2	CV2-R530	5	STABLE	1544	148	1,80	0,90
100000	2	CV2-R531	4	STABLE	653	65	1,80	0,90
100000	2	CV2-R532	4	STABLE	4395	456	1,80	0,90
100000	2	CV2-R533	4	STABLE	368	38	1,80	0,90
100000	2	CV2-R534	6	STABLE	1333	147	1,80	0,89
100000	2	CV2-R535	7	STABLE	152	17	1,80	0,88
100000	2	CV2-R536	3	STABLE	216	25	1,80	0,88
100000	2	CV2-R537	4	STABLE	454	55	1,80	0,88
100000	2	CV2-R538	4	STABLE	6565	833	1,70	0,87
100000	2	CV2-R539	3	STABLE	1145	154	1,70	0,87
100000	2	CV2-R540	4	STABLE	436	61	1,70	0,86
100000	2	CV2-R541	7	STABLE	37	5	1,70	0,85
100000	2	CV2-R542	4	STABLE	7474	1307	1,70	0,83
100000	2	CV2-R543	6	STABLE	972	180	1,60	0,81
100000	2	CV2-R544	4	STABLE	3070	700	1,50	0,77
100000	2	CV2-R545	1	STABLE	42924	12623	1,40	0,71
100000	3	CV3-R1	11	UNSTABLE	154	0	2,00	0,99
100000	3	CV3-R2	7	UNSTABLE	1765	21	2,00	0,99
100000	3	CV3-R3	11	UNSTABLE	75	0	2,00	0,99
100000	3	CV3-R4	7	UNSTABLE	2455	38	2,00	0,98
100000	3	CV3-R5	9	UNSTABLE	1990	33	2,00	0,98
100000	3	CV3-R6	11	UNSTABLE	58	0	2,00	0,98
100000	3	CV3-R7	8	UNSTABLE	811	14	2,00	0,98
100000	3	CV3-R8	8	UNSTABLE	313	5	2,00	0,98
100000	3	CV3-R9	9	UNSTABLE	185	3	2,00	0,98
100000	3	CV3-R10	7	UNSTABLE	3013	66	2,00	0,98
100000	3	CV3-R11	5	UNSTABLE	1134	24	2,00	0,98
100000	3	CV3-R12	5	UNSTABLE	2707	60	2,00	0,98
100000	3	CV3-R13	8	UNSTABLE	513	11	2,00	0,98
100000	3	CV3-R14	10	UNSTABLE	42	0	2,00	0,98
100000	3	CV3-R15	13	UNSTABLE	39	0	2,00	0,98
100000	3	CV3-R16	8	UNSTABLE	2422	58	2,00	0,98
100000	3	CV3-R17	11	UNSTABLE	39	0	2,00	0,98
100000	3	CV3-R18	7	UNSTABLE	1184	28	2,00	0,98
100000	3	CV3-R19	8	UNSTABLE	77	1	1,90	0,98
100000	3	CV3-R20	8	UNSTABLE	1465	36	1,90	0,98
100000	3	CV3-R21	8	UNSTABLE	38	0	1,90	0,98
100000	3	CV3-R22	9	UNSTABLE	36	0	1,90	0,97
100000	3	CV3-R23	7	UNSTABLE	737	18	1,90	0,97
100000	3	CV3-R24	11	UNSTABLE	224	5	1,90	0,97
100000	3	CV3-R25	9	UNSTABLE	1199	32	1,90	0,97
100000	3	CV3-R26	7	UNSTABLE	2242	59	1,90	0,97
100000	3	CV3-R27	8	UNSTABLE	179	4	1,90	0,97
100000	3	CV3-R28	5	UNSTABLE	647	17	1,90	0,97
100000	3	CV3-R29	5	UNSTABLE	1296	36	1,90	0,97
100000	3	CV3-R30	15	UNSTABLE	66	1	1,90	0,97
100000	3	CV3-R31	6	UNSTABLE	797	22	1,90	0,97
100000	3	CV3-R32	9	UNSTABLE	1661	49	1,90	0,97
100000	3	CV3-R33	8	UNSTABLE	1673	50	1,90	0,97
100000	3	CV3-R34	6	UNSTABLE	3977	119	1,90	0,97
100000	3	CV3-R35	5	UNSTABLE	574	16	1,90	0,97
100000	3	CV3-R36	12	UNSTABLE	62	1	1,90	0,97
100000	3	CV3-R37	6	UNSTABLE	617	18	1,90	0,97
100000	3	CV3-R38	8	UNSTABLE	324	9	1,90	0,97
100000	3	CV3-R39	7	UNSTABLE	1074	32	1,90	0,97
100000	3	CV3-R40	7	UNSTABLE	377	11	1,90	0,97
100000	3	CV3-R41	11	UNSTABLE	29	0	1,90	0,97
100000	3	CV3-R42	15	UNSTABLE	148	4	1,90	0,97
100000	3	CV3-R43	9	UNSTABLE	1509	49	1,90	0,97
100000	3	CV3-R44	6	UNSTABLE	1015	33	1,90	0,97
100000	3	CV3-R45	6	UNSTABLE	209	6	1,90	0,97
100000	3	CV3-R46	7	UNSTABLE	28	0	1,90	0,97
100000	3	CV3-R47	7	UNSTABLE	1027	33	1,90	0,97
100000	3	CV3-R48	9	UNSTABLE	58	1	1,90	0,97
100000	3	CV3-R49	10	UNSTABLE	56	1	1,90	0,97
100000	3	CV3-R50	10	UNSTABLE	27	0	1,90	0,97
100000	3	CV3-R51	11	UNSTABLE	27	0	1,90	0,97
100000	3	CV3-R52	7	UNSTABLE	1546	53	1,90	0,97
100000	3	CV3-R53	9	UNSTABLE	569	19	1,90	0,97
100000	3	CV3-R54	7	UNSTABLE	1051	36	1,90	0,97
100000	3	CV3-R55	6	UNSTABLE	2267	80	1,90	0,96
100000	3	CV3-R56	8	UNSTABLE	1406	49	1,90	0,96
100000	3	CV3-R57	9	UNSTABLE	1020	36	1,90	0,96
100000	3	CV3-R58	7	UNSTABLE	53	1	1,90	0,96
100000	3	CV3-R59	6	UNSTABLE	2271	82	1,90	0,96
100000	3	CV3-R60	9	UNSTABLE	2081	77	1,90	0,96
100000	3	CV3-R61	9	UNSTABLE	25	0	1,90	0,96
100000	3	CV3-R62	5	UNSTABLE	752	27	1,90	0,96
100000	3	CV3-R63	9	UNSTABLE	345	12	1,90	0,96
100000	3	CV3-R64	13	UNSTABLE	79	2	1,90	0,96
100000	3	CV3-R65	13	UNSTABLE	25	0	1,90	0,96
100000	3	CV3-R66	5	UNSTABLE	1346	49	1,90	0,96
100000	3	CV3-R67	8	UNSTABLE	2600	99	1,90	0,96
100000	3	CV3-R68	7	UNSTABLE	1175	44	1,90	0,96
100000	3	CV3-R69	8	UNSTABLE	180	6	1,90	0,96
100000	3	CV3-R70	9	UNSTABLE	3755	143	1,90	0,96
100000	3	CV3-R71	10	UNSTABLE	24	0	1,90	0,96
100000	3	CV3-R72	9	UNSTABLE	734	27	1,90	0,96
100000	3	CV3-R73	7	UNSTABLE	258	9	1,90	0,96
100000	3	CV3-R74	12	UNSTABLE	49	1	1,90	0,96
100000	3	CV3-R75	7	UNSTABLE	1938	75	1,90	0,96
100000	3	CV3-R76	8	UNSTABLE	4346	167	1,90	0,96
100000	3	CV3-R77	8	UNSTABLE	2213	86	1,90	0,96
100000	3	CV3-R78	10	UNSTABLE	49	1	1,90	0,96
100000	3	CV3-R79	6	UNSTABLE	974	37	1,90	0,96
100000	3	CV3-R80	9	UNSTABLE	197	7	1,90	0,96
100000	3	CV3-R81	9	UNSTABLE	2308	92	1,90	0,96
100000	3	CV3-R82	11	UNSTABLE	23	0	1,90	0,96
100000	3	CV3-R83	7	UNSTABLE	3113	125	1,90	0,96
100000	3	CV3-R84	5	UNSTABLE	1104	43	1,90	0,96
100000	3	CV3-R85	6	UNSTABLE	367	14	1,90	0,96
100000	3	CV3-R86	7	UNSTABLE	979	39	1,90	0,96
100000	3	CV3-R87	8	UNSTABLE	650	26	1,90	0,96
100000	3	CV3-R88	6	UNSTABLE	1072	43	1,90	0,96
100000	3	CV3-R89	9	UNSTABLE	311	12	1,90	0,96
100000	3	CV3-R90	8	UNSTABLE	46	1	1,90	0,96
100000	3	CV3-R91	9	UNSTABLE	214	8	1,90	0,96
100000	3	CV3-R92	5	UNSTABLE	574	23	1,90	0,96
100000	3	CV3-R93	8	UNSTABLE	958	39	1,90	0,96
100000	3	CV3-R94	11	UNSTABLE	44	1	1,90	0,96
100000	3	CV3-R95	10	UNSTABLE	1440	61	1,90	0,96
100000	3	CV3-R96	8	UNSTABLE	1248	53	1,90	0,96
100000	3	CV3-R97	9	UNSTABLE	21	0	1,90	0,96
100000	3	CV3-R98	9	UNSTABLE	21	0	1,90	0,96
100000	3	CV3-R99	5	UNSTABLE	602	25	1,90	0,96
100000	3	CV3-R100	6	UNSTABLE	4065	177	1,90	0,96
100000	3	CV3-R101	11	UNSTABLE	88	3	1,90	0,96
100000	3	CV3-R102	6	UNSTABLE	641	27	1,90	0,96
100000	3	CV3-R103	15	UNSTABLE	43	1	1,90	0,96
100000	3	CV3-R104	6	UNSTABLE	1125	49	1,90	0,96
100000	3	CV3-R105	7	UNSTABLE	1603	70	1,90	0,96
100000	3	CV3-R106	6	UNSTABLE	2455	109	1,90	0,96
100000	3	CV3-R107	8	UNSTABLE	1569	69	1,90	0,96
100000	3	CV3-R108	7	UNSTABLE	107	4	1,90	0,95
100000	3	CV3-R109	10	UNSTABLE	1948	89	1,90	0,95
100000	3	CV3-R110	11	UNSTABLE	41	1	1,90	0,95
100000	3	CV3-R111	8	UNSTABLE	126	5	1,90	0,95
100000	3	CV3-R112	6	UNSTABLE	2559	119	1,90	0,95
100000	3	CV3-R113	7	UNSTABLE	1706	79	1,90	0,95
100000	3	CV3-R114	9	UNSTABLE	682	32	1,90	0,95
100000	3	CV3-R115	12	UNSTABLE	473	22	1,90	0,95
100000	3	CV3-R116	8	UNSTABLE	2306	111	1,90	0,95
100000	3	CV3-R117	7	UNSTABLE	39	1	1,90	0,95
100000	3	CV3-R118	6	UNSTABLE	2209	108	1,90	0,95
100000	3	CV3-R119	8	UNSTABLE	1489	73	1,90	0,95
100000	3	CV3-R120	5	UNSTABLE	1068	53	1,90	0,95
100000	3	CV3-R121	9	UNSTABLE	38	1	1,90	0,95
100000	3	CV3-R122	5	UNSTABLE	1411	70	1,90	0,95
100000	3	CV3-R123	8	UNSTABLE	172	8	1,90	0,95
100000	3	CV3-R124	8	UNSTABLE	305	15	1,90	0,95
100000	3	CV3-R125	5	UNSTABLE	889	46	1,90	0,95
100000	3	CV3-R126	8	UNSTABLE	17	0	1,90	0,95
100000	3	CV3-R127	9	UNSTABLE	112	5	1,90	0,95
100000	3	CV3-R128	8	UNSTABLE	1713	91	1,90	0,95
100000	3	CV3-R129	7	UNSTABLE	256	13	1,90	0,95
100000	3	CV3-R130	5	UNSTABLE	558	30	1,90	0,95
100000	3	CV3-R131	9	UNSTABLE	867	47	1,90	0,95
100000	3	CV3-R132	9	UNSTABLE	139	7	1,90	0,94
100000	3	CV3-R133	9	UNSTABLE	2985	171	1,90	0,94
100000	3	CV3-R134	8	UNSTABLE	2059	119	1,90	0,94
100000	3	CV3-R135	8	UNSTABLE	66	3	1,90	0,94
100000	3	CV3-R136	11	UNSTABLE	32	1	1,90	0,94
100000	3	CV3-R137	7	UNSTABLE	733	44	1,90	0,94
100000	3	CV3-R138	10	UNSTABLE	30	1	1,90	0,94
100000	3	CV3-R139	7	UNSTABLE	46	2	1,90	0,94
100000	3	CV3-R140	6	UNSTABLE	4777	297	1,90	0,94
100000	3	CV3-R141	6	UNSTABLE	213	13	1,90	0,94
100000	3	CV3-R142	8	UNSTABLE	143	9	1,90	0,93
100000	3	CV3-R143	10	UNSTABLE	648	45	1,90	0,93
100000	3	CV3-R144	6	UNSTABLE	40	2	1,90	0,93
100000	3	CV3-R145	9	UNSTABLE	403	29	1,90	0,93
100000	3	CV3-R146	10	UNSTABLE	38	2	1,90	0,93
100000	3	CV3-R147	6	UNSTABLE	154	11	1,80	0,92
100000	3	CV3-R148	5	UNSTABLE	1006	78	1,80	0,92
100000	3	CV3-R149	8	UNSTABLE	2767	214	1,80	0,92
100000	3	CV3-R150	6	UNSTABLE	441	34	1,80	0,92
100000	3	CV3-R151	8	UNSTABLE	147	11	1,80	0,92
100000	3	CV3-R152	10	UNSTABLE	34	2	1,80	0,92
100000	3	CV3-R153	7	UNSTABLE	1609	136	1,80	0,92
100000	3	CV3-R154	5	UNSTABLE	438	37	1,80	0,91
100000	3	CV3-R155	6	UNSTABLE	2621	227	1,80	0,91
100000	3	CV3-R156	6	UNSTABLE	2728	243	1,80	0,91
100000	3	CV3-R157	5	UNSTABLE	5482	504	1,80	0,91
100000	3	CV3-R158	8	UNSTABLE	860	78	1,80	0,91
100000	3	CV3-R159	6	UNSTABLE	160	14	1,80	0,91
100000	3	CV3-R160	7	UNSTABLE	115	10	1,80	0,91
100000	3	CV3-R161	5	UNSTABLE	498	46	1,80	0,91
100000	3	CV3-R162	5	UNSTABLE	803	76	1,80	0,90
100000	3	CV3-R163	7	UNSTABLE	80	7	1,80	0,90
100000	3	CV3-R164	5	UNSTABLE	1800	178	1,80	0,90
100000	3	CV3-R165	5	UNSTABLE	980	96	1,80	0,90
100000	3	CV3-R166	5	UNSTABLE	1687	168	1,80	0,90
100000	3	CV3-R167	5	UNSTABLE	3158	320	1,80	0,90
100000	3	CV3-R168	4	UNSTABLE	1983	203	1,80	0,90
100000	3	CV3-R169	5	UNSTABLE	1081	112	1,80	0,90
100000	3	CV3-R170	5	UNSTABLE	285	30	1,80	0,89
100000	3	CV3-R171	6	UNSTABLE	834	93	1,80	0,89
100000	3	CV3-R172	5	UNSTABLE	751	87	1,80	0,88
100000	3	CV3-R173	6	UNSTABLE	636	75	1,80	0,88
100000	3	CV3-R174	5	UNSTABLE	822	99	1,80	0,88
100000	3	CV3-R175	6	UNSTABLE	600	73	1,80	0,88
100000	3	CV3-R176	7	UNSTABLE	112	13	1,80	0,88
100000	3	CV3-R177	5	UNSTABLE	349	42	1,80	0,88
100000	3	CV3-R178	7	UNSTABLE	842	104	1,80	0,88
100000	3	CV3-R179	5	UNSTABLE	1049	130	1,80	0,88
100000	3	CV3-R180	5	UNSTABLE	532	68	1,70	0,87
100000	3	CV3-R181	5	UNSTABLE	423	54	1,70	0,87
100000	3	CV3-R182	5	UNSTABLE	540	71	1,70	0,87
100000	3	CV3-R183	6	UNSTABLE	524	69	1,70	0,87
100000	3	CV3-R184	5	UNSTABLE	518	69	1,70	0,87
100000	3	CV3-R185	3	UNSTABLE	1087	152	1,70	0,86
100000	3	CV3-R186	6	UNSTABLE	118	16	1,70	0,86
100000	3	CV3-R187	4	UNSTABLE	1022	146	1,70	0,86
100000	3	CV3-R188	5	UNSTABLE	593	89	1,70	0,85
100000	3	CV3-R189	7	UNSTABLE	94	14	1,70	0,84
100000	3	CV3-R190	5	UNSTABLE	577	92	1,70	0,84
100000	3	CV3-R191	4	UNSTABLE	1172	191	1,70	0,84
100000	3	CV3-R192	4	UNSTABLE	149	24	1,70	0,83
100000	3	CV3-R193	6	UNSTABLE	569	98	1,70	0,83
100000	3	CV3-R194	5	UNSTABLE	204	35	1,70	0,83
100000	3	CV3-R195	4	UNSTABLE	271	47	1,60	0,82
100000	3	CV3-R196	5	UNSTABLE	1585	279	1,60	0,82
100000	3	CV3-R197	3	UNSTABLE	532	103	1,60	0,81
100000	3	CV3-R198	5	UNSTABLE	203	40	1,60	0,80
100000	3	CV3-R199	2	UNSTABLE	238	50	1,60	0,79
100000	3	CV3-R200	6	UNSTABLE	200	42	1,60	0,79
100000	3	CV3-R201	5	UNSTABLE	502	110	1,60	0,78
100000	3	CV3-R202	4	UNSTABLE	6686	1833	1,50	0,73
100000	3	CV3-R203	1	UNSTABLE	49650	16015	1,40	0,68
100000	3	CV3-R204	8	STABLE	1333	1	2,00	1,00
100000	3	CV3-R205	7	STABLE	1217	1	2,00	1,00
100000	3	CV3-R206	7	STABLE	2147	4	2,00	1,00
100000	3	CV3-R207	10	STABLE	309	0	2,00	1,00
100000	3	CV3-R208	8	STABLE	608	1	2,00	1,00
100000	3	CV3-R209	6	STABLE	1883	5	2,00	1,00
100000	3	CV3-R210	11	STABLE	285	0	2,00	1,00
100000	3	CV3-R211	8	STABLE	263	0	2,00	1,00
100000	3	CV3-R212	6	STABLE	1270	4	2,00	1,00
100000	3	CV3-R213	5	STABLE	1903	6	2,00	1,00
100000	3	CV3-R214	4	STABLE	1130	4	2,00	1,00
100000	3	CV3-R215	3	STABLE	283	0	2,00	1,00
100000	3	CV3-R216	5	STABLE	2639	9	2,00	1,00
100000	3	CV3-R217	7	STABLE	924	3	2,00	1,00
100000	3	CV3-R218	7	STABLE	260	0	2,00	1,00
100000	3	CV3-R219	5	STABLE	783	3	2,00	1,00
100000	3	CV3-R220	5	STABLE	1007	4	2,00	1,00
100000	3	CV3-R221	8	STABLE	590	2	2,00	1,00
100000	3	CV3-R222	3	STABLE	1824	9	2,00	1,00
100000	3	CV3-R223	8	STABLE	396	1	2,00	1,00
100000	3	CV3-R224	8	STABLE	377	1	2,00	1,00
100000	3	CV3-R225	5	STABLE	192	0	2,00	1,00
100000	3	CV3-R226	4	STABLE	840	3	2,00	1,00
100000	3	CV3-R227	7	STABLE	608	2	2,00	1,00
100000	3	CV3-R228	5	STABLE	617	2	2,00	1,00
100000	3	CV3-R229	7	STABLE	562	2	2,00	1,00
100000	3	CV3-R230	7	STABLE	155	0	2,00	0,99
100000	3	CV3-R231	9	STABLE	166	0	2,00	0,99
100000	3	CV3-R232	4	STABLE	1710	10	2,00	0,99
100000	3	CV3-R233	6	STABLE	941	5	2,00	0,99
100000	3	CV3-R234	8	STABLE	152	0	2,00	0,99
100000	3	CV3-R235	8	STABLE	158	0	2,00	0,99
100000	3	CV3-R236	4	STABLE	794	4	2,00	0,99
100000	3	CV3-R237	6	STABLE	424	2	2,00	0,99
100000	3	CV3-R238	4	STABLE	1588	10	2,00	0,99
100000	3	CV3-R239	10	STABLE	137	0	2,00	0,99
100000	3	CV3-R240	6	STABLE	3392	24	2,00	0,99
100000	3	CV3-R241	10	STABLE	138	0	2,00	0,99
100000	3	CV3-R242	8	STABLE	745	4	2,00	0,99
100000	3	CV3-R243	7	STABLE	139	0	2,00	0,99
100000	3	CV3-R244	10	STABLE	149	0	2,00	0,99
100000	3	CV3-R245	12	STABLE	120	0	2,00	0,99
100000	3	CV3-R246	6	STABLE	2788	21	2,00	0,99
100000	3	CV3-R247	6	STABLE	2642	21	2,00	0,99
100000	3	CV3-R248	6	STABLE	769	5	2,00	0,99
100000	3	CV3-R249	6	STABLE	1608	12	2,00	0,99
100000	3	CV3-R250	7	STABLE	1971	15	2,00	0,99
100000	3	CV3-R251	5	STABLE	1795	14	2,00	0,99
100000	3	CV3-R252	6	STABLE	1186	9	2,00	0,99
100000	3	CV3-R253	8	STABLE	800	6	2,00	0,99
100000	3	CV3-R254	5	STABLE	1631	14	2,00	0,99
100000	3	CV3-R255	9	STABLE	216	1	2,00	0,99
100000	3	CV3-R256	6	STABLE	1397	11	2,00	0,99
100000	3	CV3-R257	6	STABLE	1048	8	2,00	0,99
100000	3	CV3-R258	6	STABLE	890	7	2,00	0,99
100000	3	CV3-R259	6	STABLE	224	1	2,00	0,99
100000	3	CV3-R260	7	STABLE	113	0	2,00	0,99
100000	3	CV3-R261	5	STABLE	1314	11	2,00	0,99
100000	3	CV3-R262	7	STABLE	820	6	2,00	0,99
100000	3	CV3-R263	6	STABLE	2739	27	2,00	0,99
100000	3	CV3-R264	6	STABLE	1651	16	2,00	0,99
100000	3	CV3-R265	4	STABLE	795	7	2,00	0,99
100000	3	CV3-R266	7	STABLE	102	0	2,00	0,99
100000	3	CV3-R267	8	STABLE	1098	10	2,00	0,99
100000	3	CV3-R268	6	STABLE	2141	20	2,00	0,99
100000	3	CV3-R269	6	STABLE	587	5	2,00	0,99
100000	3	CV3-R270	6	STABLE	485	4	2,00	0,99
100000	3	CV3-R271	6	STABLE	1460	15	2,00	0,99
100000	3	CV3-R272	5	STABLE	349	3	2,00	0,99
100000	3	CV3-R273	5	STABLE	260	2	2,00	0,99
100000	3	CV3-R274	4	STABLE	2643	29	2,00	0,99
100000	3	CV3-R275	8	STABLE	282	2	2,00	0,99
100000	3	CV3-R276	6	STABLE	3198	33	2,00	0,99
100000	3	CV3-R277	6	STABLE	1061	11	2,00	0,99
100000	3	CV3-R278	4	STABLE	933	9	2,00	0,99
100000	3	CV3-R279	8	STABLE	802	8	2,00	0,99
100000	3	CV3-R280	5	STABLE	1234	13	2,00	0,99
100000	3	CV3-R281	4	STABLE	979	10	2,00	0,99
100000	3	CV3-R282	5	STABLE	968	10	2,00	0,99
100000	3	CV3-R283	11	STABLE	79	0	2,00	0,99
100000	3	CV3-R284	7	STABLE	1080	12	2,00	0,99
100000	3	CV3-R285	10	STABLE	78	0	2,00	0,99
100000	3	CV3-R286	9	STABLE	1878	21	2,00	0,99
100000	3	CV3-R287	3	STABLE	1211	13	2,00	0,99
100000	3	CV3-R288	9	STABLE	169	1	2,00	0,99
100000	3	CV3-R289	10	STABLE	80	0	2,00	0,99
100000	3	CV3-R290	7	STABLE	1039	11	2,00	0,99
100000	3	CV3-R291	8	STABLE	1046	12	2,00	0,99
100000	3	CV3-R292	6	STABLE	1748	20	2,00	0,99
100000	3	CV3-R293	8	STABLE	2951	35	2,00	0,99
100000	3	CV3-R294	11	STABLE	80	0	2,00	0,99
100000	3	CV3-R295	7	STABLE	298	3	2,00	0,99
100000	3	CV3-R296	5	STABLE	1794	23	2,00	0,99
100000	3	CV3-R297	7	STABLE	2511	31	2,00	0,99
100000	3	CV3-R298	6	STABLE	1275	16	2,00	0,99
100000	3	CV3-R299	7	STABLE	1017	12	2,00	0,99
100000	3	CV3-R300	5	STABLE	4083	54	2,00	0,99
100000	3	CV3-R301	5	STABLE	2125	26	2,00	0,99
100000	3	CV3-R302	7	STABLE	781	9	2,00	0,99
100000	3	CV3-R303	6	STABLE	543	6	2,00	0,99
100000	3	CV3-R304	8	STABLE	379	4	2,00	0,99
100000	3	CV3-R305	11	STABLE	77	0	2,00	0,99
100000	3	CV3-R306	7	STABLE	298	3	2,00	0,99
100000	3	CV3-R307	6	STABLE	3011	37	2,00	0,99
100000	3	CV3-R308	8	STABLE	74	0	2,00	0,99
100000	3	CV3-R309	8	STABLE	139	1	2,00	0,99
100000	3	CV3-R310	4	STABLE	2278	31	2,00	0,99
100000	3	CV3-R311	5	STABLE	3234	43	2,00	0,99
100000	3	CV3-R312	6	STABLE	974	13	2,00	0,99
100000	3	CV3-R313	4	STABLE	909	12	2,00	0,99
100000	3	CV3-R314	5	STABLE	580	8	2,00	0,99
100000	3	CV3-R315	7	STABLE	475	6	2,00	0,99
100000	3	CV3-R316	6	STABLE	464	6	2,00	0,99
100000	3	CV3-R317	6	STABLE	1307	18	2,00	0,99
100000	3	CV3-R318	6	STABLE	271	3	2,00	0,99
100000	3	CV3-R319	5	STABLE	2626	38	2,00	0,99
100000	3	CV3-R320	12	STABLE	64	0	2,00	0,99
100000	3	CV3-R321	5	STABLE	1785	25	2,00	0,99
100000	3	CV3-R322	8	STABLE	60	0	2,00	0,98
100000	3	CV3-R323	6	STABLE	3074	49	2,00	0,98
100000	3	CV3-R324	6	STABLE	2013	32	2,00	0,98
100000	3	CV3-R325	7	STABLE	318	4	2,00	0,98
100000	3	CV3-R326	7	STABLE	1421	22	2,00	0,98
100000	3	CV3-R327	11	STABLE	59	0	2,00	0,98
100000	3	CV3-R328	8	STABLE	59	0	2,00	0,98
100000	3	CV3-R329	4	STABLE	692	10	2,00	0,98
100000	3	CV3-R330	5	STABLE	384	5	2,00	0,98
100000	3	CV3-R331	6	STABLE	459	7	2,00	0,98
100000	3	CV3-R332	8	STABLE	294	4	2,00	0,98
100000	3	CV3-R333	9	STABLE	57	0	2,00	0,98
100000	3	CV3-R334	6	STABLE	237	3	2,00	0,98
100000	3	CV3-R335	5	STABLE	2298	37	2,00	0,98
100000	3	CV3-R336	4	STABLE	232	3	2,00	0,98
100000	3	CV3-R337	8	STABLE	532	8	2,00	0,98
100000	3	CV3-R338	6	STABLE	1236	20	2,00	0,98
100000	3	CV3-R339	8	STABLE	4225	72	2,00	0,98
100000	3	CV3-R340	8	STABLE	53	0	2,00	0,98
100000	3	CV3-R341	5	STABLE	3169	56	2,00	0,98
100000	3	CV3-R342	6	STABLE	111	1	2,00	0,98
100000	3	CV3-R343	3	STABLE	1242	21	2,00	0,98
100000	3	CV3-R344	5	STABLE	1677	29	2,00	0,98
100000	3	CV3-R345	6	STABLE	2647	47	2,00	0,98
100000	3	CV3-R346	5	STABLE	338	5	2,00	0,98
100000	3	CV3-R347	8	STABLE	215	3	2,00	0,98
100000	3	CV3-R348	7	STABLE	433	7	2,00	0,98
100000	3	CV3-R349	4	STABLE	681	11	2,00	0,98
100000	3	CV3-R350	5	STABLE	1549	27	2,00	0,98
100000	3	CV3-R351	8	STABLE	551	9	2,00	0,98
100000	3	CV3-R352	3	STABLE	1784	31	2,00	0,98
100000	3	CV3-R353	6	STABLE	2026	36	2,00	0,98
100000	3	CV3-R354	8	STABLE	111	1	2,00	0,98
100000	3	CV3-R355	5	STABLE	2411	45	2,00	0,98
100000	3	CV3-R356	5	STABLE	1499	28	2,00	0,98
100000	3	CV3-R357	7	STABLE	1289	23	2,00	0,98
100000	3	CV3-R358	6	STABLE	256	4	2,00	0,98
100000	3	CV3-R359	6	STABLE	629	11	2,00	0,98
100000	3	CV3-R360	4	STABLE	786	14	2,00	0,98
100000	3	CV3-R361	5	STABLE	565	10	2,00	0,98
100000	3	CV3-R362	4	STABLE	4590	89	2,00	0,98
100000	3	CV3-R363	6	STABLE	1279	25	2,00	0,98
100000	3	CV3-R364	10	STABLE	48	0	2,00	0,98
100000	3	CV3-R365	6	STABLE	3438	67	2,00	0,98
100000	3	CV3-R366	11	STABLE	48	0	2,00	0,98
100000	3	CV3-R367	5	STABLE	398	7	2,00	0,98
100000	3	CV3-R368	7	STABLE	1493	29	2,00	0,98
100000	3	CV3-R369	8	STABLE	1762	34	2,00	0,98
100000	3	CV3-R370	9	STABLE	48	0	2,00	0,98
100000	3	CV3-R371	9	STABLE	96	1	2,00	0,98
100000	3	CV3-R372	5	STABLE	591	11	2,00	0,98
100000	3	CV3-R373	7	STABLE	3030	63	2,00	0,98
100000	3	CV3-R374	6	STABLE	485	9	2,00	0,98
100000	3	CV3-R375	4	STABLE	2080	42	2,00	0,98
100000	3	CV3-R376	7	STABLE	140	2	2,00	0,98
100000	3	CV3-R377	8	STABLE	45	0	2,00	0,98
100000	3	CV3-R378	7	STABLE	1396	28	2,00	0,98
100000	3	CV3-R379	7	STABLE	1198	24	2,00	0,98
100000	3	CV3-R380	8	STABLE	481	9	2,00	0,98
100000	3	CV3-R381	6	STABLE	1250	25	2,00	0,98
100000	3	CV3-R382	8	STABLE	46	0	2,00	0,98
100000	3	CV3-R383	9	STABLE	1845	38	2,00	0,98
100000	3	CV3-R384	5	STABLE	2401	49	2,00	0,98
100000	3	CV3-R385	7	STABLE	1932	42	2,00	0,98
100000	3	CV3-R386	11	STABLE	44	0	2,00	0,98
100000	3	CV3-R387	10	STABLE	43	0	2,00	0,98
100000	3	CV3-R388	4	STABLE	892	19	2,00	0,98
100000	3	CV3-R389	8	STABLE	407	8	2,00	0,98
100000	3	CV3-R390	7	STABLE	1945	42	2,00	0,98
100000	3	CV3-R391	6	STABLE	1074	23	2,00	0,98
100000	3	CV3-R392	5	STABLE	4828	111	2,00	0,98
100000	3	CV3-R393	5	STABLE	1472	33	2,00	0,98
100000	3	CV3-R394	10	STABLE	42	0	2,00	0,98
100000	3	CV3-R395	11	STABLE	219	4	2,00	0,98
100000	3	CV3-R396	7	STABLE	174	3	2,00	0,98
100000	3	CV3-R397	6	STABLE	471	10	2,00	0,98
100000	3	CV3-R398	6	STABLE	511	11	2,00	0,98
100000	3	CV3-R399	6	STABLE	2451	59	2,00	0,98
100000	3	CV3-R400	5	STABLE	2862	67	2,00	0,98
100000	3	CV3-R401	9	STABLE	494	11	2,00	0,98
100000	3	CV3-R402	7	STABLE	538	12	2,00	0,98
100000	3	CV3-R403	4	STABLE	371	8	2,00	0,98
100000	3	CV3-R404	7	STABLE	371	8	2,00	0,98
100000	3	CV3-R405	4	STABLE	501	11	2,00	0,98
100000	3	CV3-R406	8	STABLE	807	19	2,00	0,98
100000	3	CV3-R407	5	STABLE	1455	36	1,90	0,98
100000	3	CV3-R408	6	STABLE	550	13	1,90	0,98
100000	3	CV3-R409	15	STABLE	38	0	1,90	0,98
100000	3	CV3-R410	5	STABLE	314	7	1,90	0,98
100000	3	CV3-R411	6	STABLE	714	17	1,90	0,98
100000	3	CV3-R412	3	STABLE	1285	31	2,00	0,98
100000	3	CV3-R413	7	STABLE	3237	84	1,90	0,97
100000	3	CV3-R414	11	STABLE	76	1	1,90	0,97
100000	3	CV3-R415	5	STABLE	271	6	1,90	0,97
100000	3	CV3-R416	6	STABLE	1810	46	1,90	0,97
100000	3	CV3-R417	5	STABLE	1291	32	1,90	0,97
100000	3	CV3-R418	5	STABLE	1400	35	1,90	0,97
100000	3	CV3-R419	4	STABLE	1471	37	1,90	0,97
100000	3	CV3-R420	10	STABLE	2804	71	1,90	0,97
100000	3	CV3-R421	5	STABLE	1365	36	1,90	0,97
100000	3	CV3-R422	5	STABLE	915	24	1,90	0,97
100000	3	CV3-R423	6	STABLE	1022	27	1,90	0,97
100000	3	CV3-R424	8	STABLE	147	3	1,90	0,97
100000	3	CV3-R425	9	STABLE	34	0	1,90	0,97
100000	3	CV3-R426	5	STABLE	142	3	1,90	0,97
100000	3	CV3-R427	6	STABLE	2020	55	1,90	0,97
100000	3	CV3-R428	6	STABLE	1235	35	1,90	0,97
100000	3	CV3-R429	5	STABLE	2713	77	1,90	0,97
100000	3	CV3-R430	5	STABLE	1322	37	1,90	0,97
100000	3	CV3-R431	7	STABLE	749	21	1,90	0,97
100000	3	CV3-R432	7	STABLE	1467	42	1,90	0,97
100000	3	CV3-R433	6	STABLE	755	21	1,90	0,97
100000	3	CV3-R434	8	STABLE	100	2	1,90	0,97
100000	3	CV3-R435	6	STABLE	31	0	1,90	0,97
100000	3	CV3-R436	5	STABLE	866	25	1,90	0,97
100000	3	CV3-R437	10	STABLE	31	0	1,90	0,97
100000	3	CV3-R438	4	STABLE	165	4	1,90	0,97
100000	3	CV3-R439	7	STABLE	1478	44	1,90	0,97
100000	3	CV3-R440	4	STABLE	1354	41	1,90	0,97
100000	3	CV3-R441	11	STABLE	828	25	1,90	0,97
100000	3	CV3-R442	7	STABLE	607	18	1,90	0,97
100000	3	CV3-R443	10	STABLE	846	25	1,90	0,97
100000	3	CV3-R444	5	STABLE	127	3	1,90	0,97
100000	3	CV3-R445	4	STABLE	863	26	1,90	0,97
100000	3	CV3-R446	5	STABLE	1027	31	1,90	0,97
100000	3	CV3-R447	5	STABLE	61	1	1,90	0,97
100000	3	CV3-R448	8	STABLE	768	24	1,90	0,97
100000	3	CV3-R449	8	STABLE	525	16	1,90	0,97
100000	3	CV3-R450	5	STABLE	972	31	1,90	0,97
100000	3	CV3-R451	5	STABLE	59	1	1,90	0,97
100000	3	CV3-R452	5	STABLE	3067	102	1,90	0,97
100000	3	CV3-R453	13	STABLE	27	0	1,90	0,97
100000	3	CV3-R454	8	STABLE	27	0	1,90	0,97
100000	3	CV3-R455	10	STABLE	87	2	1,90	0,97
100000	3	CV3-R456	5	STABLE	1031	34	1,90	0,97
100000	3	CV3-R457	7	STABLE	1216	41	1,90	0,97
100000	3	CV3-R458	8	STABLE	27	0	1,90	0,97
100000	3	CV3-R459	4	STABLE	2117	72	1,90	0,97
100000	3	CV3-R460	7	STABLE	802	27	1,90	0,97
100000	3	CV3-R461	4	STABLE	168	5	1,90	0,97
100000	3	CV3-R462	6	STABLE	681	23	1,90	0,97
100000	3	CV3-R463	6	STABLE	821	29	1,90	0,96
100000	3	CV3-R464	6	STABLE	806	28	1,90	0,96
100000	3	CV3-R465	11	STABLE	26	0	1,90	0,96
100000	3	CV3-R466	6	STABLE	1250	45	1,90	0,96
100000	3	CV3-R467	10	STABLE	25	0	1,90	0,96
100000	3	CV3-R468	7	STABLE	594	21	1,90	0,96
100000	3	CV3-R469	8	STABLE	52	1	1,90	0,96
100000	3	CV3-R470	7	STABLE	516	18	1,90	0,96
100000	3	CV3-R471	6	STABLE	781	29	1,90	0,96
100000	3	CV3-R472	5	STABLE	311	11	1,90	0,96
100000	3	CV3-R473	5	STABLE	131	4	1,90	0,96
100000	3	CV3-R474	8	STABLE	24	0	1,90	0,96
100000	3	CV3-R475	5	STABLE	1747	65	1,90	0,96
100000	3	CV3-R476	10	STABLE	50	1	1,90	0,96
100000	3	CV3-R477	4	STABLE	1444	55	1,90	0,96
100000	3	CV3-R478	7	STABLE	667	25	1,90	0,96
100000	3	CV3-R479	4	STABLE	1753	68	1,90	0,96
100000	3	CV3-R480	4	STABLE	4015	161	1,90	0,96
100000	3	CV3-R481	6	STABLE	627	24	1,90	0,96
100000	3	CV3-R482	11	STABLE	23	0	1,90	0,96
100000	3	CV3-R483	6	STABLE	1117	45	1,90	0,96
100000	3	CV3-R484	5	STABLE	831	33	1,90	0,96
100000	3	CV3-R485	10	STABLE	47	1	1,90	0,96
100000	3	CV3-R486	7	STABLE	22	0	1,90	0,96
100000	3	CV3-R487	5	STABLE	305	12	1,90	0,96
100000	3	CV3-R488	7	STABLE	91	3	1,90	0,96
100000	3	CV3-R489	12	STABLE	45	1	1,90	0,96
100000	3	CV3-R490	5	STABLE	1497	64	1,90	0,96
100000	3	CV3-R491	6	STABLE	1069	45	1,90	0,96
100000	3	CV3-R492	6	STABLE	44	1	1,90	0,96
100000	3	CV3-R493	10	STABLE	21	0	1,90	0,96
100000	3	CV3-R494	5	STABLE	66	2	1,90	0,96
100000	3	CV3-R495	4	STABLE	3114	135	1,90	0,96
100000	3	CV3-R496	6	STABLE	262	11	1,90	0,96
100000	3	CV3-R497	6	STABLE	132	5	1,90	0,96
100000	3	CV3-R498	6	STABLE	451	20	1,90	0,95
100000	3	CV3-R499	4	STABLE	874	39	1,90	0,95
100000	3	CV3-R500	9	STABLE	1409	64	1,90	0,95
100000	3	CV3-R501	6	STABLE	473	21	1,90	0,95
100000	3	CV3-R502	10	STABLE	40	1	1,90	0,95
100000	3	CV3-R503	8	STABLE	82	3	1,90	0,95
100000	3	CV3-R504	4	STABLE	305	14	1,90	0,95
100000	3	CV3-R505	9	STABLE	39	1	1,90	0,95
100000	3	CV3-R506	4	STABLE	938	46	1,90	0,95
100000	3	CV3-R507	6	STABLE	497	24	1,90	0,95
100000	3	CV3-R508	10	STABLE	37	1	1,90	0,95
100000	3	CV3-R509	9	STABLE	37	1	1,90	0,95
100000	3	CV3-R510	8	STABLE	97	4	1,90	0,95
100000	3	CV3-R511	5	STABLE	611	31	1,90	0,95
100000	3	CV3-R512	6	STABLE	347	17	1,90	0,95
100000	3	CV3-R513	5	STABLE	745	38	1,90	0,95
100000	3	CV3-R514	6	STABLE	1069	56	1,90	0,95
100000	3	CV3-R515	5	STABLE	1297	68	1,90	0,95
100000	3	CV3-R516	4	STABLE	609	32	1,90	0,95
100000	3	CV3-R517	6	STABLE	2609	146	1,90	0,94
100000	3	CV3-R518	5	STABLE	1179	65	1,90	0,94
100000	3	CV3-R519	8	STABLE	69	3	1,90	0,94
100000	3	CV3-R520	5	STABLE	512	28	1,90	0,94
100000	3	CV3-R521	7	STABLE	105	5	1,90	0,94
100000	3	CV3-R522	5	STABLE	2518	141	1,90	0,94
100000	3	CV3-R523	5	STABLE	574	34	1,90	0,94
100000	3	CV3-R524	4	STABLE	1197	73	1,90	0,94
100000	3	CV3-R525	7	STABLE	30	1	1,90	0,94
100000	3	CV3-R526	8	STABLE	287	17	1,90	0,94
100000	3	CV3-R527	10	STABLE	30	1	1,90	0,94
100000	3	CV3-R528	7	STABLE	30	1	1,90	0,94
100000	3	CV3-R529	11	STABLE	30	1	1,90	0,94
100000	3	CV3-R530	6	STABLE	538	33	1,90	0,94
100000	3	CV3-R531	7	STABLE	247	15	1,90	0,94
100000	3	CV3-R532	6	STABLE	1044	66	1,90	0,94
100000	3	CV3-R533	4	STABLE	702	44	1,90	0,94
100000	3	CV3-R534	4	STABLE	304	19	1,90	0,94
100000	3	CV3-R535	6	STABLE	1626	106	1,90	0,93
100000	3	CV3-R536	8	STABLE	86	5	1,90	0,93
100000	3	CV3-R537	12	STABLE	57	3	1,90	0,93
100000	3	CV3-R538	12	STABLE	40	2	1,90	0,93
100000	3	CV3-R539	8	STABLE	54	3	1,90	0,93
100000	3	CV3-R540	5	STABLE	3072	224	1,90	0,93
100000	3	CV3-R541	13	STABLE	38	2	1,90	0,93
100000	3	CV3-R542	4	STABLE	613	45	1,90	0,93
100000	3	CV3-R543	4	STABLE	384	29	1,80	0,92
100000	3	CV3-R544	4	STABLE	304	23	1,80	0,92
100000	3	CV3-R545	8	STABLE	23	1	1,80	0,92
100000	3	CV3-R546	8	STABLE	71	5	1,80	0,92
100000	3	CV3-R547	5	STABLE	334	27	1,80	0,92
100000	3	CV3-R548	4	STABLE	2884	244	1,80	0,92
100000	3	CV3-R549	10	STABLE	33	2	1,80	0,91
100000	3	CV3-R550	4	STABLE	503	43	1,80	0,91
100000	3	CV3-R551	5	STABLE	2902	257	1,80	0,91
100000	3	CV3-R552	2	STABLE	3624	320	1,80	0,91
100000	3	CV3-R553	8	STABLE	65	5	1,80	0,91
100000	3	CV3-R554	10	STABLE	238	21	1,80	0,91
100000	3	CV3-R555	6	STABLE	2420	235	1,80	0,90
100000	3	CV3-R556	8	STABLE	29	2	1,80	0,90
100000	3	CV3-R557	3	STABLE	441	45	1,80	0,90
100000	3	CV3-R558	4	STABLE	4382	474	1,80	0,89
100000	3	CV3-R559	7	STABLE	319	34	1,80	0,89
100000	3	CV3-R560	6	STABLE	293	32	1,80	0,89
100000	3	CV3-R561	4	STABLE	301	34	1,80	0,88
100000	3	CV3-R562	6	STABLE	679	79	1,80	0,88
100000	3	CV3-R563	8	STABLE	54	6	1,80	0,88
100000	3	CV3-R564	5	STABLE	159	20	1,70	0,87
100000	3	CV3-R565	11	STABLE	75	9	1,70	0,87
100000	3	CV3-R566	5	STABLE	175	24	1,70	0,86
100000	3	CV3-R567	3	STABLE	4015	589	1,70	0,85
100000	3	CV3-R568	5	STABLE	403	59	1,70	0,85
100000	3	CV3-R569	11	STABLE	65	9	1,70	0,85
100000	3	CV3-R570	5	STABLE	254	43	1,70	0,83
100000	3	CV3-R571	1	STABLE	40350	11365	1,40	0,72
100000	4	CV4-R1	5	UNSTABLE	368	2	2,00	0,99
100000	4	CV4-R2	14	UNSTABLE	101	0	2,00	0,99
100000	4	CV4-R3	10	UNSTABLE	75	0	2,00	0,99
100000	4	CV4-R4	10	UNSTABLE	76	0	2,00	0,99
100000	4	CV4-R5	8	UNSTABLE	417	5	2,00	0,99
100000	4	CV4-R6	6	UNSTABLE	1863	25	2,00	0,99
100000	4	CV4-R7	7	UNSTABLE	2707	41	2,00	0,98
100000	4	CV4-R8	9	UNSTABLE	2152	36	2,00	0,98
100000	4	CV4-R9	9	UNSTABLE	53	0	2,00	0,98
100000	4	CV4-R10	7	UNSTABLE	1116	20	2,00	0,98
100000	4	CV4-R11	7	UNSTABLE	992	19	2,00	0,98
100000	4	CV4-R12	8	UNSTABLE	46	0	2,00	0,98
100000	4	CV4-R13	8	UNSTABLE	372	7	2,00	0,98
100000	4	CV4-R14	12	UNSTABLE	44	0	2,00	0,98
100000	4	CV4-R15	7	UNSTABLE	2200	48	2,00	0,98
100000	4	CV4-R16	6	UNSTABLE	1086	23	2,00	0,98
100000	4	CV4-R17	10	UNSTABLE	1354	32	2,00	0,98
100000	4	CV4-R18	11	UNSTABLE	203	4	2,00	0,98
100000	4	CV4-R19	9	UNSTABLE	40	0	2,00	0,98
100000	4	CV4-R20	8	UNSTABLE	1503	35	2,00	0,98
100000	4	CV4-R21	8	UNSTABLE	2030	50	1,90	0,98
100000	4	CV4-R22	7	UNSTABLE	1099	26	2,00	0,98
100000	4	CV4-R23	13	UNSTABLE	78	1	1,90	0,98
100000	4	CV4-R24	9	UNSTABLE	36	0	1,90	0,97
100000	4	CV4-R25	7	UNSTABLE	1607	41	1,90	0,97
100000	4	CV4-R26	12	UNSTABLE	36	0	1,90	0,97
100000	4	CV4-R27	6	UNSTABLE	1759	44	1,90	0,97
100000	4	CV4-R28	5	UNSTABLE	966	25	1,90	0,97
100000	4	CV4-R29	7	UNSTABLE	678	18	1,90	0,97
100000	4	CV4-R30	8	UNSTABLE	1308	36	1,90	0,97
100000	4	CV4-R31	5	UNSTABLE	2105	57	1,90	0,97
100000	4	CV4-R32	7	UNSTABLE	1373	37	1,90	0,97
100000	4	CV4-R33	9	UNSTABLE	2798	85	1,90	0,97
100000	4	CV4-R34	12	UNSTABLE	29	0	1,90	0,97
100000	4	CV4-R35	5	UNSTABLE	1417	45	1,90	0,97
100000	4	CV4-R36	10	UNSTABLE	28	0	1,90	0,97
100000	4	CV4-R37	12	UNSTABLE	58	1	1,90	0,97
100000	4	CV4-R38	8	UNSTABLE	28	0	1,90	0,97
100000	4	CV4-R39	13	UNSTABLE	2003	65	1,90	0,97
100000	4	CV4-R40	10	UNSTABLE	397	12	1,90	0,97
100000	4	CV4-R41	10	UNSTABLE	549	17	1,90	0,97
100000	4	CV4-R42	6	UNSTABLE	490	15	1,90	0,97
100000	4	CV4-R43	6	UNSTABLE	1195	38	1,90	0,97
100000	4	CV4-R44	6	UNSTABLE	1459	47	1,90	0,97
100000	4	CV4-R45	11	UNSTABLE	56	1	1,90	0,97
100000	4	CV4-R46	9	UNSTABLE	889	29	1,90	0,97
100000	4	CV4-R47	7	UNSTABLE	1896	66	1,90	0,97
100000	4	CV4-R48	7	UNSTABLE	794	27	1,90	0,97
100000	4	CV4-R49	7	UNSTABLE	26	0	1,90	0,96
100000	4	CV4-R50	13	UNSTABLE	164	5	1,90	0,96
100000	4	CV4-R51	9	UNSTABLE	303	10	1,90	0,96
100000	4	CV4-R52	7	UNSTABLE	2629	93	1,90	0,96
100000	4	CV4-R53	7	UNSTABLE	1263	46	1,90	0,96
100000	4	CV4-R54	8	UNSTABLE	2441	89	1,90	0,96
100000	4	CV4-R55	11	UNSTABLE	134	4	1,90	0,96
100000	4	CV4-R56	10	UNSTABLE	1138	41	1,90	0,96
100000	4	CV4-R57	10	UNSTABLE	25	0	1,90	0,96
100000	4	CV4-R58	5	UNSTABLE	799	29	1,90	0,96
100000	4	CV4-R59	6	UNSTABLE	638	23	1,90	0,96
100000	4	CV4-R60	10	UNSTABLE	78	2	1,90	0,96
100000	4	CV4-R61	8	UNSTABLE	1143	41	1,90	0,96
100000	4	CV4-R62	9	UNSTABLE	744	27	1,90	0,96
100000	4	CV4-R63	7	UNSTABLE	156	5	1,90	0,96
100000	4	CV4-R64	7	UNSTABLE	953	35	1,90	0,96
100000	4	CV4-R65	5	UNSTABLE	50	1	1,90	0,96
100000	4	CV4-R66	7	UNSTABLE	1923	72	1,90	0,96
100000	4	CV4-R67	10	UNSTABLE	4388	165	1,90	0,96
100000	4	CV4-R68	8	UNSTABLE	2207	86	1,90	0,96
100000	4	CV4-R69	8	UNSTABLE	335	12	1,90	0,96
100000	4	CV4-R70	5	UNSTABLE	860	33	1,90	0,96
100000	4	CV4-R71	9	UNSTABLE	23	0	1,90	0,96
100000	4	CV4-R72	7	UNSTABLE	1492	59	1,90	0,96
100000	4	CV4-R73	8	UNSTABLE	475	18	1,90	0,96
100000	4	CV4-R74	6	UNSTABLE	650	26	1,90	0,96
100000	4	CV4-R75	9	UNSTABLE	1790	72	1,90	0,96
100000	4	CV4-R76	10	UNSTABLE	94	3	1,90	0,96
100000	4	CV4-R77	9	UNSTABLE	452	18	1,90	0,96
100000	4	CV4-R78	7	UNSTABLE	588	24	1,90	0,96
100000	4	CV4-R79	7	UNSTABLE	742	30	1,90	0,96
100000	4	CV4-R80	7	UNSTABLE	2125	89	1,90	0,96
100000	4	CV4-R81	6	UNSTABLE	503	20	1,90	0,96
100000	4	CV4-R82	9	UNSTABLE	21	0	1,90	0,96
100000	4	CV4-R83	7	UNSTABLE	1746	76	1,90	0,96
100000	4	CV4-R84	8	UNSTABLE	875	38	1,90	0,96
100000	4	CV4-R85	14	UNSTABLE	43	1	1,90	0,96
100000	4	CV4-R86	5	UNSTABLE	1632	71	1,90	0,96
100000	4	CV4-R87	8	UNSTABLE	530	23	1,90	0,96
100000	4	CV4-R88	8	UNSTABLE	1017	45	1,90	0,96
100000	4	CV4-R89	6	UNSTABLE	42	1	1,90	0,96
100000	4	CV4-R90	11	UNSTABLE	42	1	1,90	0,96
100000	4	CV4-R91	9	UNSTABLE	170	7	1,90	0,95
100000	4	CV4-R92	7	UNSTABLE	251	11	1,90	0,95
100000	4	CV4-R93	8	UNSTABLE	84	3	1,90	0,95
100000	4	CV4-R94	6	UNSTABLE	167	7	1,90	0,95
100000	4	CV4-R95	9	UNSTABLE	19	0	1,90	0,95
100000	4	CV4-R96	9	UNSTABLE	762	36	1,90	0,95
100000	4	CV4-R97	9	UNSTABLE	1285	62	1,90	0,95
100000	4	CV4-R98	9	UNSTABLE	78	3	1,90	0,95
100000	4	CV4-R99	6	UNSTABLE	1817	90	1,90	0,95
100000	4	CV4-R100	9	UNSTABLE	2966	153	1,90	0,95
100000	4	CV4-R101	9	UNSTABLE	95	4	1,90	0,95
100000	4	CV4-R102	6	UNSTABLE	1566	81	1,90	0,95
100000	4	CV4-R103	6	UNSTABLE	631	32	1,90	0,95
100000	4	CV4-R104	7	UNSTABLE	1283	67	1,90	0,95
100000	4	CV4-R105	8	UNSTABLE	1060	55	1,90	0,95
100000	4	CV4-R106	7	UNSTABLE	2565	137	1,90	0,95
100000	4	CV4-R107	7	UNSTABLE	874	47	1,90	0,95
100000	4	CV4-R108	5	UNSTABLE	639	35	1,90	0,94
100000	4	CV4-R109	11	UNSTABLE	210	11	1,90	0,94
100000	4	CV4-R110	7	UNSTABLE	2411	136	1,90	0,94
100000	4	CV4-R111	9	UNSTABLE	549	31	1,90	0,94
100000	4	CV4-R112	8	UNSTABLE	1146	66	1,90	0,94
100000	4	CV4-R113	10	UNSTABLE	32	1	1,90	0,94
100000	4	CV4-R114	9	UNSTABLE	302	17	1,90	0,94
100000	4	CV4-R115	6	UNSTABLE	591	36	1,90	0,94
100000	4	CV4-R116	8	UNSTABLE	3052	189	1,90	0,94
100000	4	CV4-R117	10	UNSTABLE	76	4	1,90	0,94
100000	4	CV4-R118	7	UNSTABLE	1343	88	1,90	0,93
100000	4	CV4-R119	7	UNSTABLE	2414	161	1,90	0,93
100000	4	CV4-R120	6	UNSTABLE	620	42	1,90	0,93
100000	4	CV4-R121	9	UNSTABLE	245	16	1,90	0,93
100000	4	CV4-R122	6	UNSTABLE	463	31	1,90	0,93
100000	4	CV4-R123	10	UNSTABLE	69	4	1,90	0,93
100000	4	CV4-R124	11	UNSTABLE	54	3	1,90	0,93
100000	4	CV4-R125	5	UNSTABLE	605	43	1,90	0,93
100000	4	CV4-R126	6	UNSTABLE	137	9	1,90	0,93
100000	4	CV4-R127	8	UNSTABLE	426	30	1,90	0,93
100000	4	CV4-R128	6	UNSTABLE	2649	190	1,90	0,93
100000	4	CV4-R129	6	UNSTABLE	327	23	1,90	0,93
100000	4	CV4-R130	7	UNSTABLE	646	46	1,90	0,93
100000	4	CV4-R131	5	UNSTABLE	651	48	1,80	0,93
100000	4	CV4-R132	9	UNSTABLE	90	6	1,80	0,92
100000	4	CV4-R133	4	UNSTABLE	272	20	1,80	0,92
100000	4	CV4-R134	5	UNSTABLE	1238	95	1,80	0,92
100000	4	CV4-R135	7	UNSTABLE	61	4	1,80	0,92
100000	4	CV4-R136	7	UNSTABLE	1171	97	1,80	0,92
100000	4	CV4-R137	7	UNSTABLE	565	47	1,80	0,92
100000	4	CV4-R138	9	UNSTABLE	45	3	1,80	0,92
100000	4	CV4-R139	5	UNSTABLE	1014	86	1,80	0,91
100000	4	CV4-R140	6	UNSTABLE	68	5	1,80	0,91
100000	4	CV4-R141	5	UNSTABLE	256	22	1,80	0,91
100000	4	CV4-R142	12	UNSTABLE	190	16	1,80	0,91
100000	4	CV4-R143	8	UNSTABLE	31	2	1,80	0,91
100000	4	CV4-R144	9	UNSTABLE	82	7	1,80	0,91
100000	4	CV4-R145	10	UNSTABLE	50	4	1,80	0,90
100000	4	CV4-R146	6	UNSTABLE	389	37	1,80	0,90
100000	4	CV4-R147	5	UNSTABLE	1701	169	1,80	0,90
100000	4	CV4-R148	8	UNSTABLE	128	12	1,80	0,90
100000	4	CV4-R149	5	UNSTABLE	1822	182	1,80	0,90
100000	4	CV4-R150	5	UNSTABLE	1018	103	1,80	0,90
100000	4	CV4-R151	5	UNSTABLE	3138	328	1,80	0,90
100000	4	CV4-R152	6	UNSTABLE	715	74	1,80	0,90
100000	4	CV4-R153	3	UNSTABLE	1184	132	1,80	0,89
100000	4	CV4-R154	7	UNSTABLE	33	3	1,80	0,89
100000	4	CV4-R155	5	UNSTABLE	527	60	1,80	0,89
100000	4	CV4-R156	4	UNSTABLE	4236	489	1,80	0,88
100000	4	CV4-R157	8	UNSTABLE	47	5	1,80	0,88
100000	4	CV4-R158	7	UNSTABLE	47	5	1,80	0,88
100000	4	CV4-R159	6	UNSTABLE	2799	349	1,80	0,88
100000	4	CV4-R160	4	UNSTABLE	580	73	1,70	0,87
100000	4	CV4-R161	8	UNSTABLE	212	27	1,70	0,87
100000	4	CV4-R162	4	UNSTABLE	391	51	1,70	0,87
100000	4	CV4-R163	5	UNSTABLE	4231	565	1,70	0,87
100000	4	CV4-R164	6	UNSTABLE	397	54	1,70	0,86
100000	4	CV4-R165	6	UNSTABLE	525	72	1,70	0,86
100000	4	CV4-R166	6	UNSTABLE	559	78	1,70	0,86
100000	4	CV4-R167	5	UNSTABLE	7048	1000	1,70	0,86
100000	4	CV4-R168	5	UNSTABLE	1379	196	1,70	0,86
100000	4	CV4-R169	10	UNSTABLE	80	11	1,70	0,85
100000	4	CV4-R170	4	UNSTABLE	181	27	1,70	0,85
100000	4	CV4-R171	4	UNSTABLE	917	143	1,70	0,84
100000	4	CV4-R172	4	UNSTABLE	925	149	1,70	0,84
100000	4	CV4-R173	7	UNSTABLE	419	68	1,70	0,84
100000	4	CV4-R174	4	UNSTABLE	645	105	1,70	0,84
100000	4	CV4-R175	4	UNSTABLE	436	72	1,70	0,83
100000	4	CV4-R176	5	UNSTABLE	931	155	1,70	0,83
100000	4	CV4-R177	3	UNSTABLE	122	21	1,60	0,82
100000	4	CV4-R178	4	UNSTABLE	189	35	1,60	0,81
100000	4	CV4-R179	7	UNSTABLE	133	25	1,60	0,81
100000	4	CV4-R180	3	UNSTABLE	377	72	1,60	0,81
100000	4	CV4-R181	5	UNSTABLE	194	40	1,60	0,79
100000	4	CV4-R182	6	UNSTABLE	2154	460	1,60	0,79
100000	4	CV4-R183	3	UNSTABLE	1848	438	1,50	0,76
100000	4	CV4-R184	3	UNSTABLE	1525	369	1,50	0,76
100000	4	CV4-R185	4	UNSTABLE	605	146	1,50	0,76
100000	4	CV4-R186	1	UNSTABLE	49734	16071	1,40	0,68
100000	4	CV4-R187	5	STABLE	1144	1	2,00	1,00
100000	4	CV4-R188	7	STABLE	287	0	2,00	1,00
100000	4	CV4-R189	5	STABLE	1027	2	2,00	1,00
100000	4	CV4-R190	8	STABLE	396	0	2,00	1,00
100000	4	CV4-R191	7	STABLE	342	0	2,00	1,00
100000	4	CV4-R192	7	STABLE	1446	3	2,00	1,00
100000	4	CV4-R193	4	STABLE	1158	4	2,00	1,00
100000	4	CV4-R194	8	STABLE	552	1	2,00	1,00
100000	4	CV4-R195	4	STABLE	3080	10	2,00	1,00
100000	4	CV4-R196	7	STABLE	395	1	2,00	1,00
100000	4	CV4-R197	6	STABLE	1504	7	2,00	1,00
100000	4	CV4-R198	9	STABLE	622	2	2,00	1,00
100000	4	CV4-R199	5	STABLE	212	0	2,00	1,00
100000	4	CV4-R200	7	STABLE	1009	4	2,00	1,00
100000	4	CV4-R201	5	STABLE	196	0	2,00	1,00
100000	4	CV4-R202	7	STABLE	431	1	2,00	1,00
100000	4	CV4-R203	7	STABLE	832	4	2,00	0,99
100000	4	CV4-R204	6	STABLE	1339	7	2,00	0,99
100000	4	CV4-R205	9	STABLE	159	0	2,00	0,99
100000	4	CV4-R206	9	STABLE	292	1	2,00	0,99
100000	4	CV4-R207	4	STABLE	2112	14	2,00	0,99
100000	4	CV4-R208	4	STABLE	1411	9	2,00	0,99
100000	4	CV4-R209	6	STABLE	1422	9	2,00	0,99
100000	4	CV4-R210	7	STABLE	298	1	2,00	0,99
100000	4	CV4-R211	5	STABLE	149	0	2,00	0,99
100000	4	CV4-R212	8	STABLE	144	0	2,00	0,99
100000	4	CV4-R213	6	STABLE	1447	9	2,00	0,99
100000	4	CV4-R214	8	STABLE	304	1	2,00	0,99
100000	4	CV4-R215	8	STABLE	117	0	2,00	0,99
100000	4	CV4-R216	8	STABLE	1514	11	2,00	0,99
100000	4	CV4-R217	5	STABLE	2018	15	2,00	0,99
100000	4	CV4-R218	4	STABLE	118	0	2,00	0,99
100000	4	CV4-R219	4	STABLE	1844	13	2,00	0,99
100000	4	CV4-R220	5	STABLE	238	1	2,00	0,99
100000	4	CV4-R221	4	STABLE	395	2	2,00	0,99
100000	4	CV4-R222	7	STABLE	498	3	2,00	0,99
100000	4	CV4-R223	7	STABLE	1540	12	2,00	0,99
100000	4	CV4-R224	6	STABLE	234	1	2,00	0,99
100000	4	CV4-R225	5	STABLE	3052	27	2,00	0,99
100000	4	CV4-R226	6	STABLE	1859	16	2,00	0,99
100000	4	CV4-R227	6	STABLE	2748	25	2,00	0,99
100000	4	CV4-R228	6	STABLE	1667	14	2,00	0,99
100000	4	CV4-R229	5	STABLE	1489	12	2,00	0,99
100000	4	CV4-R230	2	STABLE	547	4	2,00	0,99
100000	4	CV4-R231	8	STABLE	1090	9	2,00	0,99
100000	4	CV4-R232	12	STABLE	114	0	2,00	0,99
100000	4	CV4-R233	6	STABLE	211	1	2,00	0,99
100000	4	CV4-R234	5	STABLE	892	7	2,00	0,99
100000	4	CV4-R235	8	STABLE	1718	14	2,00	0,99
100000	4	CV4-R236	5	STABLE	1666	16	2,00	0,99
100000	4	CV4-R237	9	STABLE	96	0	2,00	0,99
100000	4	CV4-R238	6	STABLE	1998	19	2,00	0,99
100000	4	CV4-R239	5	STABLE	194	1	2,00	0,99
100000	4	CV4-R240	7	STABLE	2277	22	2,00	0,99
100000	4	CV4-R241	5	STABLE	4686	46	2,00	0,99
100000	4	CV4-R242	7	STABLE	809	7	2,00	0,99
100000	4	CV4-R243	7	STABLE	1190	11	2,00	0,99
100000	4	CV4-R244	6	STABLE	818	7	2,00	0,99
100000	4	CV4-R245	7	STABLE	1051	10	2,00	0,99
100000	4	CV4-R246	5	STABLE	2315	22	2,00	0,99
100000	4	CV4-R247	5	STABLE	2114	21	2,00	0,99
100000	4	CV4-R248	6	STABLE	412	3	2,00	0,99
100000	4	CV4-R249	8	STABLE	2074	20	2,00	0,99
100000	4	CV4-R250	7	STABLE	650	6	2,00	0,99
100000	4	CV4-R251	3	STABLE	607	6	2,00	0,99
100000	4	CV4-R252	8	STABLE	462	4	2,00	0,99
100000	4	CV4-R253	6	STABLE	1392	14	2,00	0,99
100000	4	CV4-R254	5	STABLE	2292	25	2,00	0,99
100000	4	CV4-R255	7	STABLE	366	3	2,00	0,99
100000	4	CV4-R256	9	STABLE	90	0	2,00	0,99
100000	4	CV4-R257	7	STABLE	2339	25	2,00	0,99
100000	4	CV4-R258	6	STABLE	279	2	2,00	0,99
100000	4	CV4-R259	4	STABLE	545	5	2,00	0,99
100000	4	CV4-R260	5	STABLE	1197	12	2,00	0,99
100000	4	CV4-R261	8	STABLE	91	0	2,00	0,99
100000	4	CV4-R262	6	STABLE	89	0	2,00	0,99
100000	4	CV4-R263	6	STABLE	1447	17	2,00	0,99
100000	4	CV4-R264	6	STABLE	324	3	2,00	0,99
100000	4	CV4-R265	7	STABLE	750	8	2,00	0,99
100000	4	CV4-R266	6	STABLE	1812	21	2,00	0,99
100000	4	CV4-R267	6	STABLE	1211	14	2,00	0,99
100000	4	CV4-R268	6	STABLE	171	1	2,00	0,99
100000	4	CV4-R269	6	STABLE	1097	12	2,00	0,99
100000	4	CV4-R270	6	STABLE	82	0	2,00	0,99
100000	4	CV4-R271	6	STABLE	1376	17	2,00	0,99
100000	4	CV4-R272	5	STABLE	1052	13	2,00	0,99
100000	4	CV4-R273	6	STABLE	1763	22	2,00	0,99
100000	4	CV4-R274	8	STABLE	1940	25	2,00	0,99
100000	4	CV4-R275	8	STABLE	155	1	2,00	0,99
100000	4	CV4-R276	6	STABLE	301	3	2,00	0,99
100000	4	CV4-R277	9	STABLE	77	0	2,00	0,99
100000	4	CV4-R278	8	STABLE	77	0	2,00	0,99
100000	4	CV4-R279	5	STABLE	856	10	2,00	0,99
100000	4	CV4-R280	5	STABLE	1303	16	2,00	0,99
100000	4	CV4-R281	6	STABLE	2069	28	2,00	0,99
100000	4	CV4-R282	7	STABLE	358	4	2,00	0,99
100000	4	CV4-R283	6	STABLE	2699	38	2,00	0,99
100000	4	CV4-R284	5	STABLE	2987	40	2,00	0,99
100000	4	CV4-R285	9	STABLE	834	11	2,00	0,99
100000	4	CV4-R286	6	STABLE	1763	24	2,00	0,99
100000	4	CV4-R287	8	STABLE	69	0	2,00	0,99
100000	4	CV4-R288	10	STABLE	69	0	2,00	0,99
100000	4	CV4-R289	7	STABLE	1232	16	2,00	0,99
100000	4	CV4-R290	4	STABLE	2228	31	2,00	0,99
100000	4	CV4-R291	5	STABLE	1745	23	2,00	0,99
100000	4	CV4-R292	5	STABLE	1401	19	2,00	0,99
100000	4	CV4-R293	5	STABLE	3415	49	2,00	0,99
100000	4	CV4-R294	8	STABLE	66	0	2,00	0,99
100000	4	CV4-R295	5	STABLE	1304	19	2,00	0,99
100000	4	CV4-R296	9	STABLE	1667	24	2,00	0,99
100000	4	CV4-R297	7	STABLE	926	13	2,00	0,99
100000	4	CV4-R298	9	STABLE	65	0	2,00	0,99
100000	4	CV4-R299	5	STABLE	1799	26	2,00	0,99
100000	4	CV4-R300	7	STABLE	2287	34	2,00	0,99
100000	4	CV4-R301	4	STABLE	1429	21	2,00	0,99
100000	4	CV4-R302	5	STABLE	1384	20	2,00	0,99
100000	4	CV4-R303	5	STABLE	128	1	2,00	0,99
100000	4	CV4-R304	4	STABLE	888	13	2,00	0,98
100000	4	CV4-R305	4	STABLE	833	12	2,00	0,98
100000	4	CV4-R306	7	STABLE	2084	32	2,00	0,98
100000	4	CV4-R307	8	STABLE	183	2	2,00	0,98
100000	4	CV4-R308	9	STABLE	61	0	2,00	0,98
100000	4	CV4-R309	6	STABLE	1341	20	2,00	0,98
100000	4	CV4-R310	7	STABLE	173	2	2,00	0,98
100000	4	CV4-R311	5	STABLE	2168	35	2,00	0,98
100000	4	CV4-R312	5	STABLE	2091	34	2,00	0,98
100000	4	CV4-R313	6	STABLE	419	6	2,00	0,98
100000	4	CV4-R314	8	STABLE	58	0	2,00	0,98
100000	4	CV4-R315	7	STABLE	416	6	2,00	0,98
100000	4	CV4-R316	5	STABLE	934	15	2,00	0,98
100000	4	CV4-R317	8	STABLE	956	15	2,00	0,98
100000	4	CV4-R318	6	STABLE	2712	46	2,00	0,98
100000	4	CV4-R319	6	STABLE	538	8	2,00	0,98
100000	4	CV4-R320	7	STABLE	288	4	2,00	0,98
100000	4	CV4-R321	6	STABLE	1197	21	2,00	0,98
100000	4	CV4-R322	6	STABLE	378	6	2,00	0,98
100000	4	CV4-R323	7	STABLE	1625	28	2,00	0,98
100000	4	CV4-R324	8	STABLE	218	3	2,00	0,98
100000	4	CV4-R325	7	STABLE	1632	28	2,00	0,98
100000	4	CV4-R326	5	STABLE	944	16	2,00	0,98
100000	4	CV4-R327	5	STABLE	4224	80	2,00	0,98
100000	4	CV4-R328	7	STABLE	105	1	2,00	0,98
100000	4	CV4-R329	7	STABLE	1616	29	2,00	0,98
100000	4	CV4-R330	9	STABLE	828	15	2,00	0,98
100000	4	CV4-R331	6	STABLE	153	2	2,00	0,98
100000	4	CV4-R332	9	STABLE	51	0	2,00	0,98
100000	4	CV4-R333	6	STABLE	52	0	2,00	0,98
100000	4	CV4-R334	5	STABLE	363	6	2,00	0,98
100000	4	CV4-R335	5	STABLE	1328	24	2,00	0,98
100000	4	CV4-R336	5	STABLE	2313	44	2,00	0,98
[truncated: 3,508 more rows]

## Sheet: Ruleset_conditions
Sample Size	Cross-validation run	Ruleset ID	Reaction	Metabolite	InteractionType	Threshold for model parameter (q)		Threshold for saturation value (g)
100000	1	CV1-R1	ATPase	Pi	Substrate	<=	0,38	>	0,62
100000	1	CV1-R1	PGK/GAPDH	Pi	Product	<=	-0,43	<=	0,57
100000	1	CV1-R1	PGK/GAPDH	PGA	Substrate	>	0,12	<=	0,88
100000	1	CV1-R1	cSPS	Pic	Allosteric_Regulator	<=	-1,16	<=	0,61
100000	1	CV1-R1	cSPP	Pic	Product	>	-0,63	>	0,37
100000	1	CV1-R1	cSPP	SucPc	Substrate	<=	0,16	>	0,84
100000	1	CV1-R1	FBPase	F6P	Product	<=	-0,32	<=	0,68
100000	1	CV1-R1	cPEPC	PEPc	Substrate	>	0,27	<=	0,73
100000	1	CV1-R1	PRK	ADP	Product	<=	-0,33	<=	0,67
100000	1	CV1-R1	PRK	RuBP	Product	>	-0,16	>	0,84
100000	1	CV1-R2	ATPase	ADP	Substrate	>	0,41	<=	0,59
100000	1	CV1-R2	ATPase	Pi	Substrate	>	0,48	<=	0,52
100000	1	CV1-R2	FBPase	Pi	Product	<=	-0,47	<=	0,53
100000	1	CV1-R2	TK1	F6P	Substrate	<=	0,15	>	0,85
100000	1	CV1-R2	PRK	ADP	Product	<=	-0,48	<=	0,52
100000	1	CV1-R2	PRK	RuBP	Product	>	-0,06	>	0,94
100000	1	CV1-R3	ATPase	ADP	Substrate	<=	0,29	>	0,71
100000	1	CV1-R3	ATPase	ATP	Product	>	-0,16	>	0,84
100000	1	CV1-R3	ATPase	Pi	Substrate	>	0,46	<=	0,54
100000	1	CV1-R3	PGK/GAPDH	ADP	Product	>	-0,61	>	0,39
100000	1	CV1-R3	FBPase	F6P	Product	>	-0,32	>	0,68
100000	1	CV1-R3	FBPase	F6P	Product	<=	-0,12	<=	0,88
100000	1	CV1-R3	FBPase	FBP	Substrate	<=	0,30	>	0,70
100000	1	CV1-R3	PRK	ADP	Product	<=	-0,49	<=	0,51
100000	1	CV1-R3	PRK	RuBP	Product	<=	-0,39	<=	0,61
100000	1	CV1-R4	ATPase	Pi	Substrate	>	0,51	<=	0,49
100000	1	CV1-R4	cSPS	F6Pc	Allosteric_Regulator	>	0,04	<=	0,96
100000	1	CV1-R4	cSPS	Pic	Allosteric_Regulator	>	-1,59	>	0,47
100000	1	CV1-R4	cF26BPase	GAPc	Allosteric_Regulator	<=	0,84	>	0,16
100000	1	CV1-R4	FBPase	F6P	Product	<=	-0,44	<=	0,56
100000	1	CV1-R4	PRK	ADP	Product	<=	-0,28	<=	0,72
100000	1	CV1-R4	PRK	RuBP	Product	>	-0,18	>	0,82
100000	1	CV1-R4	Rubisco	RuBP	Substrate	<=	0,64	>	0,36
100000	1	CV1-R5	ATPase	ADP	Substrate	>	0,43	<=	0,57
100000	1	CV1-R5	ATPase	ADP	Substrate	<=	0,68	>	0,32
100000	1	CV1-R5	ATPase	ATP	Product	>	-0,21	>	0,79
100000	1	CV1-R5	ATPase	Pi	Substrate	>	0,46	<=	0,54
100000	1	CV1-R5	PGK/GAPDH	Pi	Product	>	-0,42	>	0,58
100000	1	CV1-R5	cSPS	Pic	Allosteric_Regulator	>	-1,00	>	0,67
100000	1	CV1-R5	FBPase	F6P	Product	<=	-0,32	<=	0,68
100000	1	CV1-R5	PRK	ADP	Product	<=	-0,49	<=	0,51
100000	1	CV1-R5	Rubisco	RuBP	Substrate	<=	0,27	>	0,73
100000	1	CV1-R6	ATPase	Pi	Substrate	>	0,46	<=	0,54
100000	1	CV1-R6	ATPase	Pi	Substrate	<=	0,72	>	0,28
100000	1	CV1-R6	PGK/GAPDH	GAP	Product	>	-0,48	>	0,52
100000	1	CV1-R6	PGK/GAPDH	Pi	Product	<=	-0,32	<=	0,68
100000	1	CV1-R6	Aldo1	FBP	Product	<=	-0,23	<=	0,77
100000	1	CV1-R6	FBPase	F6P	Product	<=	-0,48	<=	0,52
100000	1	CV1-R6	FBPase	Pi	Product	>	-0,72	>	0,28
100000	1	CV1-R6	PRK	ADP	Product	<=	-0,63	<=	0,37
100000	1	CV1-R6	PRK	ATP	Substrate	>	0,67	<=	0,33
100000	1	CV1-R6	PRK	RuBP	Product	>	-0,66	>	0,34
100000	1	CV1-R6	PRK	RuBP	Product	<=	-0,39	<=	0,61
100000	1	CV1-R7	ATPase	Pi	Substrate	>	0,72	<=	0,28
100000	1	CV1-R7	PGK/GAPDH	Pi	Product	<=	-0,32	<=	0,68
100000	1	CV1-R7	FBPase	F6P	Product	<=	-0,48	<=	0,52
100000	1	CV1-R7	FBPase	FBP	Substrate	<=	0,58	>	0,42
100000	1	CV1-R7	PRK	ADP	Product	<=	-0,63	<=	0,37
100000	1	CV1-R7	PRK	RuBP	Product	>	-0,66	>	0,34
100000	1	CV1-R7	Rubisco	RuBP	Substrate	<=	0,24	>	0,76
100000	1	CV1-R8	ATPase	ADP	Substrate	>	0,43	<=	0,57
100000	1	CV1-R8	ATPase	Pi	Substrate	>	0,83	<=	0,17
100000	1	CV1-R8	PGK/GAPDH	GAP	Product	<=	-0,21	<=	0,79
100000	1	CV1-R8	PGK/GAPDH	Pi	Product	<=	-0,70	<=	0,30
100000	1	CV1-R8	cF26BPase	DHAPc	Allosteric_Regulator	<=	0,66	>	0,34
100000	1	CV1-R8	FBPase	F6P	Product	<=	-0,48	<=	0,52
100000	1	CV1-R8	cPEPC	OXAc	Product	<=	-0,17	<=	0,83
100000	1	CV1-R8	PRK	ADP	Product	>	-0,63	>	0,37
100000	1	CV1-R8	PRK	ADP	Product	<=	-0,49	<=	0,51
100000	1	CV1-R8	PRK	RuBP	Product	>	-0,66	>	0,34
100000	1	CV1-R9	ATPase	ADP	Substrate	<=	0,43	>	0,57
100000	1	CV1-R9	ATPase	ATP	Product	>	-0,28	>	0,72
100000	1	CV1-R9	ATPase	Pi	Substrate	>	0,68	<=	0,32
100000	1	CV1-R9	FBPase	F6P	Product	<=	-0,32	<=	0,68
100000	1	CV1-R9	PRK	ADP	Product	<=	-0,64	<=	0,36
100000	1	CV1-R9	Rubisco	RuBP	Substrate	<=	0,19	>	0,81
100000	1	CV1-R10	ATPase	ATP	Product	>	-0,40	>	0,60
100000	1	CV1-R10	ATPase	Pi	Substrate	>	0,72	<=	0,28
100000	1	CV1-R10	PGK/GAPDH	Pi	Product	<=	-0,32	<=	0,68
100000	1	CV1-R10	Aldo1	FBP	Product	<=	-0,51	<=	0,49
100000	1	CV1-R10	FBPase	F6P	Product	<=	-0,48	<=	0,52
100000	1	CV1-R10	PRK	ADP	Product	<=	-0,63	<=	0,37
100000	1	CV1-R10	PRK	RuBP	Product	>	-0,66	>	0,34
100000	1	CV1-R11	ATPase	ADP	Substrate	<=	0,87	>	0,13
100000	1	CV1-R11	ATPase	Pi	Substrate	>	0,72	<=	0,28
100000	1	CV1-R11	PGK/GAPDH	Pi	Product	<=	-0,32	<=	0,68
100000	1	CV1-R11	cSPS	Pic	Allosteric_Regulator	>	-1,25	>	0,58
100000	1	CV1-R11	Aldo1	FBP	Product	<=	-0,32	<=	0,68
100000	1	CV1-R11	FBPase	F6P	Product	<=	-0,48	<=	0,52
100000	1	CV1-R11	PRK	ADP	Product	<=	-0,63	<=	0,37
100000	1	CV1-R11	PRK	RuBP	Product	>	-0,66	>	0,34
100000	1	CV1-R12	ATPase	ADP	Substrate	<=	0,29	>	0,71
100000	1	CV1-R12	ATPase	Pi	Substrate	>	0,46	<=	0,54
100000	1	CV1-R12	PGK/GAPDH	ADP	Product	>	-0,50	>	0,50
100000	1	CV1-R12	PGK/GAPDH	GAP	Product	>	-0,73	>	0,27
100000	1	CV1-R12	cAldo	GAPc	Substrate	<=	0,91	>	0,09
100000	1	CV1-R12	cSPS	Pic	Allosteric_Regulator	>	-0,56	>	0,81
100000	1	CV1-R12	cF26BPase	G1Pc	CompI	>	-0,72	>	0,28
100000	1	CV1-R12	PRK	ADP	Product	<=	-0,49	<=	0,51
100000	1	CV1-R12	PRK	RuBP	Product	>	-0,51	>	0,49
100000	1	CV1-R12	PRK	RuBP	Product	<=	-0,39	<=	0,61
100000	1	CV1-R13	ATPase	ADP	Substrate	<=	0,22	>	0,78
100000	1	CV1-R13	ATPase	ATP	Product	>	-0,27	>	0,73
100000	1	CV1-R13	ATPase	Pi	Substrate	>	0,27	<=	0,73
100000	1	CV1-R13	ATPase	Pi	Substrate	<=	0,46	>	0,54
100000	1	CV1-R13	PGK/GAPDH	ADP	Product	>	-0,49	>	0,51
100000	1	CV1-R13	StS	ADP	Product	>	-0,37	>	0,63
100000	1	CV1-R13	FBPase	F6P	Product	<=	-0,34	<=	0,66
100000	1	CV1-R13	PRK	ADP	Product	>	-0,64	>	0,36
100000	1	CV1-R13	PRK	ADP	Product	<=	-0,47	<=	0,53
100000	1	CV1-R14	ATPase	ADP	Substrate	<=	0,43	>	0,57
100000	1	CV1-R14	ATPase	Pi	Substrate	>	0,78	<=	0,22
100000	1	CV1-R14	PGK/GAPDH	ADP	Product	>	-0,68	>	0,32
100000	1	CV1-R14	cFBPase	F26BPc	Allosteric_Regulator	>	-1,82	>	0,09
100000	1	CV1-R14	FBPase	F6P	Product	<=	-0,32	<=	0,68
100000	1	CV1-R14	FBPase	FBP	Substrate	<=	0,77	>	0,23
100000	1	CV1-R14	MDH	NADP	Product	<=	-0,29	<=	0,71
100000	1	CV1-R14	PRK	ADP	Product	<=	-0,49	<=	0,51
100000	1	CV1-R14	PRK	RuBP	Product	>	-0,74	>	0,26
100000	1	CV1-R15	ATPase	ADP	Substrate	<=	0,22	>	0,78
100000	1	CV1-R15	ATPase	Pi	Substrate	>	0,27	<=	0,73
100000	1	CV1-R15	ATPase	Pi	Substrate	<=	0,46	>	0,54
100000	1	CV1-R15	PGK/GAPDH	Pi	Product	<=	-0,16	<=	0,84
100000	1	CV1-R15	cFBPase	FBPc	Substrate	<=	0,67	>	0,33
100000	1	CV1-R15	FBPase	F6P	Product	<=	-0,34	<=	0,66
100000	1	CV1-R15	FBPase	FBP	Substrate	<=	0,13	>	0,87
100000	1	CV1-R15	PRK	ADP	Product	<=	-0,47	<=	0,53
100000	1	CV1-R15	PRK	RuBP	Product	<=	-0,39	<=	0,61
100000	1	CV1-R16	ATPase	Pi	Substrate	>	0,16	<=	0,84
100000	1	CV1-R16	cAldo	GAPc	Substrate	>	0,52	<=	0,48
100000	1	CV1-R16	cSPP	SucPc	Substrate	>	0,08	<=	0,92
100000	1	CV1-R16	FBPase	F6P	Product	<=	-0,36	<=	0,64
100000	1	CV1-R16	PRK	ADP	Product	<=	-0,52	<=	0,48
100000	1	CV1-R16	PRK	RuBP	Product	>	-0,16	>	0,84
100000	1	CV1-R16	Rubisco	RuBP	Substrate	<=	0,28	>	0,72
100000	1	CV1-R17	ATPase	Pi	Substrate	>	0,48	<=	0,52
100000	1	CV1-R17	cSPS	Pic	Allosteric_Regulator	>	-1,19	>	0,60
100000	1	CV1-R17	FBPase	F6P	Product	<=	-0,15	<=	0,85
100000	1	CV1-R17	FBPase	Pi	Product	>	-0,34	>	0,66
100000	1	CV1-R17	Aldo2	SBP	Product	>	-0,92	>	0,08
100000	1	CV1-R17	PRK	ADP	Product	<=	-0,48	<=	0,52
100000	1	CV1-R17	PRK	RuBP	Product	>	-0,20	>	0,80
100000	1	CV1-R18	PGK/GAPDH	GAP	Product	>	-0,43	>	0,57
100000	1	CV1-R18	PGK/GAPDH	Pi	Product	<=	-0,71	<=	0,29
100000	1	CV1-R18	cFBPase	FBPc	Substrate	<=	0,83	>	0,17
100000	1	CV1-R18	FBPase	F6P	Product	<=	-0,52	<=	0,48
100000	1	CV1-R18	PRK	ADP	Product	<=	-0,33	<=	0,67
100000	1	CV1-R18	PRK	RuBP	Product	>	-0,16	>	0,84
100000	1	CV1-R19	ATPase	Pi	Substrate	>	0,53	<=	0,47
100000	1	CV1-R19	cSPS	Pic	Allosteric_Regulator	>	-1,55	>	0,48
100000	1	CV1-R19	Aldo1	FBP	Product	<=	-0,22	<=	0,78
100000	1	CV1-R19	FBPase	F6P	Product	<=	-0,25	<=	0,75
100000	1	CV1-R19	cPK	PYRc	Product	<=	-0,09	<=	0,91
100000	1	CV1-R19	PRK	ADP	Product	<=	-0,53	<=	0,47
100000	1	CV1-R19	PRK	RuBP	Product	>	-0,39	>	0,61
100000	1	CV1-R19	Rubisco	RuBP	Substrate	<=	0,49	>	0,51
100000	1	CV1-R20	ATPase	Pi	Substrate	>	0,48	<=	0,52
100000	1	CV1-R20	PGK/GAPDH	ADP	Product	>	-0,68	>	0,32
100000	1	CV1-R20	cF26BPase	F6Pc	Product	<=	-0,24	<=	0,76
100000	1	CV1-R20	FBPase	F6P	Product	<=	-0,15	<=	0,85
100000	1	CV1-R20	PRK	ADP	Product	<=	-0,48	<=	0,52
100000	1	CV1-R20	PRK	RuBP	Product	>	-0,13	>	0,87
100000	1	CV1-R20	Rubisco	RuBP	Substrate	<=	0,56	>	0,44
100000	1	CV1-R21	ATPase	ADP	Substrate	<=	0,43	>	0,57
100000	1	CV1-R21	ATPase	Pi	Substrate	>	0,46	<=	0,54
100000	1	CV1-R21	PGK/GAPDH	ATP	Substrate	<=	0,88	>	0,12
100000	1	CV1-R21	PGK/GAPDH	GAP	Product	>	-0,85	>	0,15
100000	1	CV1-R21	cFBPase	F26BPc	Allosteric_Regulator	<=	-0,13	<=	0,94
100000	1	CV1-R21	Aldo1	FBP	Product	<=	-0,19	<=	0,81
100000	1	CV1-R21	FBPase	F6P	Product	<=	-0,32	<=	0,68
100000	1	CV1-R21	FBPase	FBP	Substrate	<=	0,60	>	0,40
100000	1	CV1-R21	PRK	ADP	Product	<=	-0,49	<=	0,51
100000	1	CV1-R21	PRK	ATP	Substrate	>	0,49	<=	0,51
100000	1	CV1-R21	PRK	RuBP	Product	>	-0,74	>	0,26
100000	1	CV1-R21	Rubisco	RuBP	Substrate	<=	0,73	>	0,27
100000	1	CV1-R22	ATPase	Pi	Substrate	>	0,46	<=	0,54
100000	1	CV1-R22	PGK/GAPDH	ADP	Product	<=	-0,41	<=	0,59
100000	1	CV1-R22	PGK/GAPDH	GAP	Product	>	-0,48	>	0,52
100000	1	CV1-R22	PGK/GAPDH	Pi	Product	<=	-0,32	<=	0,68
100000	1	CV1-R22	cSPP	SucPc	Substrate	<=	0,30	>	0,70
100000	1	CV1-R22	Aldo1	FBP	Product	<=	-0,23	<=	0,77
100000	1	CV1-R22	FBPase	F6P	Product	<=	-0,48	<=	0,52
100000	1	CV1-R22	FBPase	FBP	Substrate	<=	0,41	>	0,59
100000	1	CV1-R22	PRK	ADP	Product	<=	-0,63	<=	0,37
100000	1	CV1-R22	PRK	RuBP	Product	>	-0,66	>	0,34
100000	1	CV1-R23	ATPase	Pi	Substrate	>	0,81	<=	0,19
100000	1	CV1-R23	AGPase	Pi	Allosteric_Regulator	<=	-0,59	<=	0,71
100000	1	CV1-R23	PGK/GAPDH	ADP	Product	>	-0,73	>	0,27
100000	1	CV1-R23	Aldo1	FBP	Product	<=	-0,15	<=	0,85
100000	1	CV1-R23	FBPase	F6P	Product	<=	-0,51	<=	0,49
100000	1	CV1-R23	PRK	ADP	Product	<=	-0,28	<=	0,72
100000	1	CV1-R23	PRK	RuBP	Product	>	-0,39	>	0,61
100000	1	CV1-R23	Rubisco	RuBP	Substrate	<=	0,74	>	0,26
100000	1	CV1-R24	ATPase	Pi	Substrate	>	0,38	<=	0,62
100000	1	CV1-R24	AGPase	Pi	Allosteric_Regulator	>	-0,28	>	0,86
100000	1	CV1-R24	FBPase	F6P	Product	<=	-0,44	<=	0,56
100000	1	CV1-R24	PRK	ADP	Product	<=	-0,28	<=	0,72
100000	1	CV1-R24	PRK	RuBP	Product	>	-0,18	>	0,82
100000	1	CV1-R24	Rubisco	RuBP	Substrate	<=	0,64	>	0,36
100000	1	CV1-R25	ATPase	ADP	Substrate	<=	0,15	>	0,85
100000	1	CV1-R25	ATPase	ATP	Product	>	-0,86	>	0,14
100000	1	CV1-R25	ATPase	Pi	Substrate	>	0,53	<=	0,47
100000	1	CV1-R25	FBPase	F6P	Product	<=	-0,25	<=	0,75
100000	1	CV1-R25	FBPase	FBP	Substrate	<=	0,76	>	0,24
100000	1	CV1-R25	PRK	ADP	Product	>	-0,28	>	0,72
100000	1	CV1-R25	PRK	ATP	Substrate	>	0,58	<=	0,42
100000	1	CV1-R25	PRK	RuBP	Product	>	-0,39	>	0,61
100000	1	CV1-R25	PRK	RuBP	Product	<=	-0,16	<=	0,84
100000	1	CV1-R25	Rubisco	RuBP	Substrate	<=	0,88	>	0,12
100000	1	CV1-R26	ATPase	ADP	Substrate	<=	0,21	>	0,79
100000	1	CV1-R26	ATPase	Pi	Substrate	>	0,58	<=	0,42
100000	1	CV1-R26	PGK/GAPDH	ADP	Product	>	-0,66	>	0,34
100000	1	CV1-R26	cSPS	Pic	Allosteric_Regulator	>	-2,42	>	0,19
100000	1	CV1-R26	cSPS	SucPc	Product	<=	-0,10	<=	0,90
100000	1	CV1-R26	Aldo1	FBP	Product	<=	-0,14	<=	0,86
100000	1	CV1-R26	FBPase	F6P	Product	<=	-0,32	<=	0,68
100000	1	CV1-R26	FBPase	FBP	Substrate	<=	0,37	>	0,63
100000	1	CV1-R26	PRK	ADP	Product	<=	-0,49	<=	0,51
100000	1	CV1-R27	ATPase	ADP	Substrate	<=	0,43	>	0,57
100000	1	CV1-R27	ATPase	ATP	Product	>	-0,58	>	0,42
100000	1	CV1-R27	ATPase	Pi	Substrate	>	0,46	<=	0,54
100000	1	CV1-R27	PGK/GAPDH	ATP	Substrate	<=	0,70	>	0,30
100000	1	CV1-R27	PGK/GAPDH	GAP	Product	>	-0,85	>	0,15
100000	1	CV1-R27	cFBPase	F26BPc	Allosteric_Regulator	<=	-0,13	<=	0,94
100000	1	CV1-R27	Aldo1	FBP	Product	<=	-0,19	<=	0,81
100000	1	CV1-R27	FBPase	F6P	Product	<=	-0,32	<=	0,68
100000	1	CV1-R27	PRK	ADP	Product	<=	-0,49	<=	0,51
100000	1	CV1-R27	PRK	ATP	Substrate	>	0,24	<=	0,76
100000	1	CV1-R27	PRK	RuBP	Product	>	-0,74	>	0,26
100000	1	CV1-R27	Rubisco	RuBP	Substrate	<=	0,73	>	0,27
100000	1	CV1-R28	ATPase	Pi	Substrate	>	0,48	<=	0,52
100000	1	CV1-R28	cSPS	Pic	Allosteric_Regulator	>	-1,43	>	0,52
100000	1	CV1-R28	Aldo1	FBP	Product	<=	-0,19	<=	0,81
100000	1	CV1-R28	Aldo1	GAP	Substrate	<=	0,38	>	0,62
100000	1	CV1-R28	FBPase	Pi	Product	>	-0,47	>	0,53
100000	1	CV1-R28	PRK	ADP	Product	<=	-0,48	<=	0,52
100000	1	CV1-R28	PRK	RuBP	Product	>	-0,20	>	0,80
100000	1	CV1-R29	ATPase	ADP	Substrate	<=	0,25	>	0,75
100000	1	CV1-R29	ATPase	Pi	Substrate	>	0,48	<=	0,52
100000	1	CV1-R29	PGK/GAPDH	Pi	Product	<=	-0,89	<=	0,11
100000	1	CV1-R29	FBPase	F6P	Product	<=	-0,08	<=	0,92
100000	1	CV1-R29	PRK	ATP	Substrate	>	0,28	<=	0,72
100000	1	CV1-R29	PRK	RuBP	Product	>	-0,16	>	0,84
100000	1	CV1-R30	ATPase	ADP	Substrate	<=	0,43	>	0,57
100000	1	CV1-R30	ATPase	Pi	Substrate	>	0,78	<=	0,22
100000	1	CV1-R30	cSPS	Pic	Allosteric_Regulator	>	-2,33	>	0,22
100000	1	CV1-R30	FBPase	F6P	Product	<=	-0,32	<=	0,68
100000	1	CV1-R30	PRK	ADP	Product	<=	-0,79	<=	0,21
100000	1	CV1-R30	PRK	RuBP	Product	>	-0,74	>	0,26
100000	1	CV1-R31	ATPase	ADP	Substrate	<=	0,75	>	0,25
100000	1	CV1-R31	ATPase	Pi	Substrate	>	0,46	<=	0,54
100000	1	CV1-R31	PGK/GAPDH	GAP	Product	<=	-0,48	<=	0,52
100000	1	CV1-R31	PGK/GAPDH	Pi	Product	<=	-0,32	<=	0,68
100000	1	CV1-R31	cSPS	Pic	Allosteric_Regulator	>	-0,47	>	0,84
100000	1	CV1-R31	FBPase	F6P	Product	<=	-0,48	<=	0,52
100000	1	CV1-R31	PRK	ADP	Product	<=	-0,63	<=	0,37
100000	1	CV1-R31	PRK	RuBP	Product	>	-0,66	>	0,34
100000	1	CV1-R32	ATPase	ADP	Substrate	<=	0,17	>	0,83
100000	1	CV1-R32	ATPase	ATP	Product	>	-0,34	>	0,66
100000	1	CV1-R32	ATPase	Pi	Substrate	>	0,46	<=	0,54
100000	1	CV1-R32	FBPase	F6P	Product	<=	-0,32	<=	0,68
100000	1	CV1-R32	PRK	ADP	Product	<=	-0,24	<=	0,76
100000	1	CV1-R32	PRK	ATP	Substrate	>	0,47	<=	0,53
100000	1	CV1-R32	PRK	RuBP	Product	>	-0,86	>	0,14
100000	1	CV1-R32	Rubisco	PGA	Product	>	-0,62	>	0,38
100000	1	CV1-R33	PGK/GAPDH	Pi	Product	<=	-0,07	<=	0,93
100000	1	CV1-R33	cSPS	Pic	Allosteric_Regulator	>	-1,27	>	0,58
100000	1	CV1-R33	FBPase	F6P	Product	<=	-0,25	<=	0,75
100000	1	CV1-R33	Aldo2	E4P	Substrate	>	0,13	<=	0,87
100000	1	CV1-R33	PRK	ADP	Product	<=	-0,41	<=	0,59
100000	1	CV1-R33	PRK	RuBP	Product	>	-0,16	>	0,84
100000	1	CV1-R33	Rubisco	RuBP	Substrate	<=	0,22	>	0,78
100000	1	CV1-R34	ATPase	ADP	Substrate	<=	0,50	>	0,50
100000	1	CV1-R34	ATPase	Pi	Substrate	>	0,38	<=	0,62
100000	1	CV1-R34	Aldo1	FBP	Product	<=	-0,16	<=	0,84
100000	1	CV1-R34	FBPase	F6P	Product	<=	-0,58	<=	0,42
100000	1	CV1-R34	PRK	ADP	Product	<=	-0,57	<=	0,43
100000	1	CV1-R34	PRK	RuBP	Product	>	-0,39	>	0,61
100000	1	CV1-R35	ATPase	Pi	Substrate	>	0,46	<=	0,54
100000	1	CV1-R35	PGK/GAPDH	GAP	Product	>	-0,21	>	0,79
100000	1	CV1-R35	PGK/GAPDH	Pi	Product	<=	-0,14	<=	0,86
100000	1	CV1-R35	cSPS	Pic	Allosteric_Regulator	>	-2,26	>	0,25
100000	1	CV1-R35	FBPase	F6P	Product	<=	-0,48	<=	0,52
100000	1	CV1-R35	FBPase	FBP	Substrate	<=	0,31	>	0,69
100000	1	CV1-R35	PRK	ADP	Product	<=	-0,49	<=	0,51
100000	1	CV1-R35	PRK	RuBP	Product	>	-0,66	>	0,34
100000	1	CV1-R36	ATPase	ADP	Substrate	<=	0,17	>	0,83
100000	1	CV1-R36	ATPase	ATP	Product	>	-0,36	>	0,64
100000	1	CV1-R36	ATPase	Pi	Substrate	>	0,46	<=	0,54
100000	1	CV1-R36	PGK/GAPDH	ATP	Substrate	<=	0,71	>	0,29
100000	1	CV1-R36	FBPase	F6P	Product	<=	-0,60	<=	0,40
100000	1	CV1-R36	PRK	ADP	Product	<=	-0,24	<=	0,76
100000	1	CV1-R36	PRK	RuBP	Product	>	-0,72	>	0,28
100000	1	CV1-R37	ATPase	Pi	Substrate	>	0,16	<=	0,84
100000	1	CV1-R37	cSPP	SucPc	Substrate	<=	0,08	>	0,92
100000	1	CV1-R37	FBPase	F6P	Product	<=	-0,36	<=	0,64
100000	1	CV1-R37	TK1	E4P	Product	>	-0,93	>	0,07
100000	1	CV1-R37	MDH	NADPH	Substrate	>	0,14	<=	0,86
100000	1	CV1-R37	PRK	ADP	Product	<=	-0,52	<=	0,48
100000	1	CV1-R37	PRK	RuBP	Product	>	-0,16	>	0,84
100000	1	CV1-R38	ATPase	ADP	Substrate	<=	0,22	>	0,78
100000	1	CV1-R38	ATPase	ATP	Product	>	-0,27	>	0,73
100000	1	CV1-R38	ATPase	Pi	Substrate	>	0,36	<=	0,64
100000	1	CV1-R38	ATPase	Pi	Substrate	<=	0,46	>	0,54
100000	1	CV1-R38	PGK/GAPDH	ADP	Product	>	-0,49	>	0,51
100000	1	CV1-R38	FBPase	F6P	Product	<=	-0,34	<=	0,66
100000	1	CV1-R38	PRK	ADP	Product	>	-0,64	>	0,36
100000	1	CV1-R38	PRK	ADP	Product	<=	-0,47	<=	0,53
100000	1	CV1-R38	PRK	RuBP	Product	<=	-0,39	<=	0,61
100000	1	CV1-R39	ATPase	ADP	Substrate	>	0,22	<=	0,78
100000	1	CV1-R39	ATPase	Pi	Substrate	<=	0,46	>	0,54
100000	1	CV1-R39	AGPase	PGA	Allosteric_Regulator	>	0,32	<=	0,84
100000	1	CV1-R39	PGK/GAPDH	GAP	Product	>	-0,32	>	0,68
100000	1	CV1-R39	PGK/GAPDH	Pi	Product	<=	-0,40	<=	0,60
100000	1	CV1-R39	cSPS	SucPc	Product	<=	-0,31	<=	0,69
100000	1	CV1-R39	cSPP	Pic	Product	>	-0,12	>	0,88
100000	1	CV1-R39	cSPP	SucPc	Substrate	<=	0,09	>	0,91
100000	1	CV1-R39	cPEPC	PEPc	Substrate	>	0,25	<=	0,75
100000	1	CV1-R39	PRK	RuBP	Product	<=	-0,39	<=	0,61
100000	1	CV1-R40	ATPase	ADP	Substrate	>	0,43	<=	0,57
100000	1	CV1-R40	ATPase	Pi	Substrate	>	0,70	<=	0,30
100000	1	CV1-R40	PGK/GAPDH	GAP	Product	<=	-0,41	<=	0,59
100000	1	CV1-R40	PGK/GAPDH	Pi	Product	<=	-0,42	<=	0,58
100000	1	CV1-R40	cUGPase	UDPGlu_c	Product	<=	-0,48	<=	0,52
100000	1	CV1-R40	cSPS	Pic	Allosteric_Regulator	>	-0,97	>	0,68
100000	1	CV1-R40	FBPase	F6P	Product	<=	-0,61	<=	0,39
100000	1	CV1-R40	SBPase	S7P	Product	<=	-0,55	<=	0,45
100000	1	CV1-R40	PRK	ADP	Product	<=	-0,70	<=	0,30
100000	1	CV1-R41	ATPase	Pi	Substrate	>	0,16	<=	0,84
100000	1	CV1-R41	PGK/GAPDH	Pi	Product	<=	-0,43	<=	0,57
100000	1	CV1-R41	cSPS	F6Pc	Allosteric_Regulator	<=	0,69	>	0,31
100000	1	CV1-R41	cSPS	SucPc	Product	<=	-0,36	<=	0,64
100000	1	CV1-R41	cSPP	SucPc	Substrate	<=	0,43	>	0,57
100000	1	CV1-R41	FBPase	F6P	Product	<=	-0,32	<=	0,68
100000	1	CV1-R41	PRK	ADP	Product	<=	-0,33	<=	0,67
100000	1	CV1-R41	PRK	RuBP	Product	>	-0,16	>	0,84
100000	1	CV1-R42	ATPase	ADP	Substrate	<=	0,78	>	0,22
100000	1	CV1-R42	ATPase	Pi	Substrate	>	0,38	<=	0,62
100000	1	CV1-R42	PGK/GAPDH	GAP	Product	>	-0,40	>	0,60
100000	1	CV1-R42	FBPase	F6P	Product	<=	-0,56	<=	0,44
100000	1	CV1-R42	PRK	ADP	Product	<=	-0,53	<=	0,47
100000	1	CV1-R42	PRK	RuBP	Product	>	-0,34	>	0,66
100000	1	CV1-R43	ATPase	Pi	Substrate	>	0,87	<=	0,13
100000	1	CV1-R43	PGK/GAPDH	ADP	Product	>	-0,57	>	0,43
100000	1	CV1-R43	FBPase	F6P	Product	<=	-0,47	<=	0,53
100000	1	CV1-R43	PRK	ADP	Product	<=	-0,02	<=	0,98
100000	1	CV1-R43	PRK	RuBP	Product	>	-0,16	>	0,84
100000	1	CV1-R44	ATPase	Pi	Substrate	>	0,88	<=	0,12
100000	1	CV1-R44	FBPase	F6P	Product	<=	-0,48	<=	0,52
100000	1	CV1-R44	FBPase	FBP	Substrate	<=	0,60	>	0,40
100000	1	CV1-R44	FBPase	Pi	Product	>	-0,59	>	0,41
100000	1	CV1-R44	PRK	ADP	Product	<=	-0,63	<=	0,37
100000	1	CV1-R44	PRK	RuBP	Product	>	-0,66	>	0,34
100000	1	CV1-R45	ATPase	Pi	Substrate	>	0,38	<=	0,62
100000	1	CV1-R45	cFBPase	FBPc	Substrate	>	0,93	<=	0,07
100000	1	CV1-R45	cSPS	Pic	Allosteric_Regulator	>	-2,07	>	0,31
100000	1	CV1-R45	FBPase	F6P	Product	<=	-0,56	<=	0,44
100000	1	CV1-R45	TK2	Ri5P	Product	<=	-0,38	<=	0,62
100000	1	CV1-R45	PRK	ADP	Product	<=	-0,53	<=	0,47
100000	1	CV1-R45	PRK	RuBP	Product	>	-0,39	>	0,61
100000	1	CV1-R45	Rubisco	RuBP	Substrate	<=	0,72	>	0,28
100000	1	CV1-R46	ATPase	Pi	Substrate	>	0,01	<=	0,99
100000	1	CV1-R46	AGPase	ATP	Substrate	<=	0,73	>	0,27
100000	1	CV1-R46	PGK/GAPDH	Pi	Product	<=	-0,43	<=	0,57
100000	1	CV1-R46	Aldo1	DHAP	Substrate	<=	0,55	>	0,45
100000	1	CV1-R46	FBPase	F6P	Product	<=	-0,32	<=	0,68
100000	1	CV1-R46	PRK	ADP	Product	<=	-0,33	<=	0,67
100000	1	CV1-R46	PRK	RuBP	Product	>	-0,05	>	0,95
100000	1	CV1-R47	ATPase	ADP	Substrate	<=	0,16	>	0,84
100000	1	CV1-R47	ATPase	Pi	Substrate	>	0,48	<=	0,52
100000	1	CV1-R47	AGPase	G1P	Substrate	>	0,81	<=	0,19
100000	1	CV1-R47	FBPase	F6P	Product	<=	-0,08	<=	0,92
100000	1	CV1-R47	FBPase	FBP	Substrate	<=	0,25	>	0,75
100000	1	CV1-R47	PRK	RuBP	Product	>	-0,16	>	0,84
100000	1	CV1-R48	ATPase	ADP	Substrate	<=	0,36	>	0,64
100000	1	CV1-R48	ATPase	Pi	Substrate	>	0,46	<=	0,54
100000	1	CV1-R48	PGK/GAPDH	ADP	Product	>	-0,42	>	0,58
100000	1	CV1-R48	cSPS	Pic	Allosteric_Regulator	>	-2,16	>	0,28
100000	1	CV1-R48	cF6PK	F6Pc	Substrate	>	0,11	<=	0,89
100000	1	CV1-R48	FBPase	F6P	Product	<=	-0,32	<=	0,68
100000	1	CV1-R48	FBPase	FBP	Substrate	<=	0,42	>	0,58
100000	1	CV1-R48	cEnolase	P2GAc	Substrate	>	0,22	<=	0,78
100000	1	CV1-R48	PRK	ADP	Product	<=	-0,24	<=	0,76
100000	1	CV1-R48	PRK	RuBP	Product	>	-0,57	>	0,43
100000	1	CV1-R49	ATPase	ADP	Substrate	<=	0,86	>	0,14
100000	1	CV1-R49	ATPase	Pi	Substrate	>	0,51	<=	0,49
100000	1	CV1-R49	PGK/GAPDH	ADP	Product	>	-0,85	>	0,15
100000	1	CV1-R49	cF6PK	DHAPc	CompI	>	-0,90	>	0,10
100000	1	CV1-R49	FBPase	F6P	Product	<=	-0,55	<=	0,45
100000	1	CV1-R49	PRK	ATP	Substrate	>	0,46	<=	0,54
100000	1	CV1-R49	PRK	RuBP	Product	>	-0,16	>	0,84
100000	1	CV1-R50	ATPase	ADP	Substrate	>	0,41	<=	0,59
100000	1	CV1-R50	ATPase	Pi	Substrate	>	0,48	<=	0,52
100000	1	CV1-R50	PGK/GAPDH	GAP	Product	>	-0,13	>	0,87
100000	1	CV1-R50	FBPase	Pi	Product	>	-0,47	>	0,53
100000	1	CV1-R50	PRK	ADP	Product	<=	-0,48	<=	0,52
100000	1	CV1-R50	PRK	RuBP	Product	>	-0,20	>	0,80
100000	1	CV1-R51	ATPase	ADP	Substrate	<=	0,22	>	0,78
100000	1	CV1-R51	ATPase	ATP	Product	>	-0,27	>	0,73
100000	1	CV1-R51	ATPase	Pi	Substrate	>	0,27	<=	0,73
100000	1	CV1-R51	ATPase	Pi	Substrate	<=	0,46	>	0,54
100000	1	CV1-R51	FBPase	F6P	Product	<=	-0,34	<=	0,66
100000	1	CV1-R51	cEnolase	P2GAc	Substrate	>	0,26	<=	0,74
100000	1	CV1-R51	PRK	ADP	Product	>	-0,64	>	0,36
100000	1	CV1-R51	PRK	ADP	Product	<=	-0,47	<=	0,53
100000	1	CV1-R51	Rubisco	RuBP	Substrate	<=	0,30	>	0,70
100000	1	CV1-R52	ATPase	ADP	Substrate	<=	0,13	>	0,87
100000	1	CV1-R52	ATPase	Pi	Substrate	>	0,56	<=	0,44
100000	1	CV1-R52	FBPase	F6P	Product	<=	-0,32	<=	0,68
100000	1	CV1-R52	FBPase	Pi	Product	>	-0,64	>	0,36
100000	1	CV1-R52	PRK	ADP	Product	<=	-0,49	<=	0,51
100000	1	CV1-R52	PRK	RuBP	Product	>	-0,74	>	0,26
100000	1	CV1-R53	ATPase	Pi	Substrate	>	0,46	<=	0,54
100000	1	CV1-R53	PGK/GAPDH	Pi	Product	<=	-0,42	<=	0,58
100000	1	CV1-R53	StS	ADPGlu	Substrate	<=	0,01	>	0,99
100000	1	CV1-R53	cSPS	Pic	Allosteric_Regulator	>	-0,97	>	0,68
100000	1	CV1-R53	FBPase	F6P	Product	<=	-0,61	<=	0,39
100000	1	CV1-R53	PRK	ADP	Product	>	-0,70	>	0,30
100000	1	CV1-R53	PRK	ADP	Product	<=	-0,49	<=	0,51
100000	1	CV1-R54	ATPase	Pi	Substrate	>	0,16	<=	0,84
100000	1	CV1-R54	PGK/GAPDH	GAP	Product	>	-0,25	>	0,75
100000	1	CV1-R54	cF26BPase	PGAc	Allosteric_Regulator	<=	0,85	>	0,15
100000	1	CV1-R54	FBPase	F6P	Product	<=	-0,36	<=	0,64
100000	1	CV1-R54	TK1	E4P	Product	>	-0,93	>	0,07
100000	1	CV1-R54	PyrTrans (phen)	PYRc	Substrate	<=	0,90	>	0,10
100000	1	CV1-R54	PRK	ADP	Product	<=	-0,52	<=	0,48
100000	1	CV1-R54	PRK	RuBP	Product	>	-0,16	>	0,84
100000	1	CV1-R55	ATPase	ADP	Substrate	<=	0,33	>	0,67
100000	1	CV1-R55	ATPase	ATP	Product	>	-0,86	>	0,14
100000	1	CV1-R55	ATPase	Pi	Substrate	>	0,38	<=	0,62
100000	1	CV1-R55	PGK/GAPDH	ADP	Product	>	-0,82	>	0,18
100000	1	CV1-R55	StS	ADPGlu	Substrate	>	0,10	<=	0,90
100000	1	CV1-R55	cF6PK	PGAc	CompI	<=	-0,06	<=	0,94
100000	1	CV1-R55	FBPase	F6P	Product	<=	-0,49	<=	0,51
100000	1	CV1-R55	PRK	ATP	Substrate	>	0,68	<=	0,32
100000	1	CV1-R55	PRK	RuBP	Product	>	-0,39	>	0,61
100000	1	CV1-R55	Rubisco	RuBP	Substrate	<=	0,88	>	0,12
100000	1	CV1-R56	ATPase	Pi	Substrate	>	0,38	<=	0,62
100000	1	CV1-R56	PGK/GAPDH	ADP	Product	>	-0,57	>	0,43
100000	1	CV1-R56	PGK/GAPDH	Pi	Product	<=	-0,18	<=	0,82
100000	1	CV1-R56	cFBPase	FBPc	Substrate	<=	0,44	>	0,56
100000	1	CV1-R56	cF26BPase	F26BPc	Substrate	<=	0,87	>	0,13
100000	1	CV1-R56	Aldo1	FBP	Product	<=	-0,16	<=	0,84
100000	1	CV1-R56	FBPase	F6P	Product	<=	-0,25	<=	0,75
100000	1	CV1-R56	PRK	ADP	Product	<=	-0,14	<=	0,86
100000	1	CV1-R56	PRK	RuBP	Product	>	-0,09	>	0,91
100000	1	CV1-R57	ATPase	Pi	Substrate	>	0,19	<=	0,81
100000	1	CV1-R57	cSPS	Pic	Allosteric_Regulator	>	-0,82	>	0,73
100000	1	CV1-R57	cF26BPase	G6Pc	CompI	>	-0,06	>	0,94
100000	1	CV1-R57	FBPase	F6P	Product	<=	-0,25	<=	0,75
100000	1	CV1-R57	PRK	ADP	Product	<=	-0,51	<=	0,49
100000	1	CV1-R57	PRK	RuBP	Product	>	-0,33	>	0,67
100000	1	CV1-R58	ATPase	ADP	Substrate	<=	0,22	>	0,78
100000	1	CV1-R58	ATPase	Pi	Substrate	>	0,09	<=	0,91
100000	1	CV1-R58	PGK/GAPDH	GAP	Product	>	-0,61	>	0,39
100000	1	CV1-R58	PGK/GAPDH	Pi	Product	<=	-0,46	<=	0,54
100000	1	CV1-R58	FBPase	F6P	Product	<=	-0,34	<=	0,66
100000	1	CV1-R58	FBPase	FBP	Substrate	<=	0,32	>	0,68
100000	1	CV1-R58	FBPase	Pi	Product	>	-0,54	>	0,46
100000	1	CV1-R58	PRK	ADP	Product	<=	-0,47	<=	0,53
100000	1	CV1-R58	PRK	RuBP	Product	>	-0,86	>	0,14
100000	1	CV1-R59	ATPase	Pi	Substrate	>	0,51	<=	0,49
100000	1	CV1-R59	FBPase	F6P	Product	<=	-0,25	<=	0,75
100000	1	CV1-R59	FBPase	FBP	Substrate	<=	0,04	>	0,96
100000	1	CV1-R59	PRK	RuBP	Product	>	-0,16	>	0,84
100000	1	CV1-R60	ATPase	ADP	Substrate	<=	0,25	>	0,75
100000	1	CV1-R60	ATPase	Pi	Substrate	>	0,48	<=	0,52
100000	1	CV1-R60	Aldo1	FBP	Product	<=	-0,56	<=	0,44
100000	1	CV1-R60	FBPase	F6P	Product	<=	-0,08	<=	0,92
100000	1	CV1-R60	PRK	ATP	Substrate	>	0,28	<=	0,72
100000	1	CV1-R60	PRK	RuBP	Product	>	-0,16	>	0,84
100000	1	CV1-R61	ATPase	ADP	Substrate	<=	0,36	>	0,64
100000	1	CV1-R61	ATPase	Pi	Substrate	>	0,46	<=	0,54
100000	1	CV1-R61	PGK/GAPDH	ADP	Product	>	-0,42	>	0,58
100000	1	CV1-R61	cSPS	Pic	Allosteric_Regulator	>	-2,16	>	0,28
100000	1	CV1-R61	FBPase	F6P	Product	<=	-0,60	<=	0,40
100000	1	CV1-R61	PRK	ADP	Product	<=	-0,24	<=	0,76
100000	1	CV1-R61	PRK	RuBP	Product	>	-0,57	>	0,43
100000	1	CV1-R62	ATPase	ADP	Substrate	<=	0,43	>	0,57
100000	1	CV1-R62	ATPase	Pi	Substrate	>	0,46	<=	0,54
100000	1	CV1-R62	PGK/GAPDH	ADP	Product	>	-0,39	>	0,61
100000	1	CV1-R62	PGK/GAPDH	GAP	Product	>	-0,21	>	0,79
100000	1	CV1-R62	Aldo1	FBP	Product	<=	-0,33	<=	0,67
100000	1	CV1-R62	FBPase	F6P	Product	<=	-0,32	<=	0,68
100000	1	CV1-R62	PRK	ADP	Product	<=	-0,49	<=	0,51
100000	1	CV1-R63	ATPase	ADP	Substrate	<=	0,29	>	0,71
100000	1	CV1-R63	ATPase	Pi	Substrate	>	0,46	<=	0,54
100000	1	CV1-R63	PGK/GAPDH	ADP	Product	>	-0,81	>	0,19
100000	1	CV1-R63	cAldo	DHAPc	Substrate	>	0,12	<=	0,88
100000	1	CV1-R63	FBPase	F6P	Product	<=	-0,21	<=	0,79
100000	1	CV1-R63	FBPase	FBP	Substrate	<=	0,30	>	0,70
100000	1	CV1-R63	PRK	ADP	Product	<=	-0,49	<=	0,51
100000	1	CV1-R63	PRK	RuBP	Product	>	-0,74	>	0,26
100000	1	CV1-R64	ATPase	ADP	Substrate	<=	0,12	>	0,88
100000	1	CV1-R64	ATPase	ATP	Product	>	-0,52	>	0,48
100000	1	CV1-R64	ATPase	Pi	Substrate	>	0,46	<=	0,54
100000	1	CV1-R64	AGPase	ATP	Substrate	<=	0,69	>	0,31
100000	1	CV1-R64	PGK/GAPDH	ADP	Product	>	-0,67	>	0,33
100000	1	CV1-R64	PRK	ADP	Product	<=	-0,49	<=	0,51
100000	1	CV1-R64	Rubisco	PGA	Product	>	-0,25	>	0,75
100000	1	CV1-R65	ATPase	ADP	Substrate	<=	0,13	>	0,87
100000	1	CV1-R65	ATPase	Pi	Substrate	>	0,81	<=	0,19
100000	1	CV1-R65	cSPS	SucPc	Product	<=	-0,36	<=	0,64
100000	1	CV1-R65	FBPase	F6P	Product	<=	-0,61	<=	0,39
100000	1	CV1-R65	FBPase	Pi	Product	>	-0,72	>	0,28
100000	1	CV1-R65	PRK	ATP	Substrate	>	0,77	<=	0,23
100000	1	CV1-R66	ATPase	ADP	Substrate	<=	0,41	>	0,59
100000	1	CV1-R66	ATPase	Pi	Substrate	>	0,48	<=	0,52
100000	1	CV1-R66	cSPS	SucPc	Product	<=	-0,05	<=	0,95
100000	1	CV1-R66	PRK	ADP	Product	<=	-0,48	<=	0,52
100000	1	CV1-R66	PRK	RuBP	Product	>	-0,20	>	0,80
100000	1	CV1-R66	Rubisco	PGA	Product	>	-0,25	>	0,75
100000	1	CV1-R67	ATPase	Pi	Substrate	>	0,46	<=	0,54
100000	1	CV1-R67	cSPS	Pic	Allosteric_Regulator	>	-1,69	>	0,44
100000	1	CV1-R67	FBPase	F6P	Product	<=	-0,32	<=	0,68
100000	1	CV1-R67	FBPase	FBP	Substrate	<=	0,51	>	0,49
100000	1	CV1-R67	FBPase	Pi	Product	>	-0,16	>	0,84
100000	1	CV1-R67	PRK	ADP	Product	<=	-0,63	<=	0,37
100000	1	CV1-R67	PRK	RuBP	Product	>	-0,66	>	0,34
100000	1	CV1-R68	ATPase	ADP	Substrate	<=	0,17	>	0,83
100000	1	CV1-R68	ATPase	Pi	Substrate	>	0,46	<=	0,54
100000	1	CV1-R68	cFBPase	Pic	Product	<=	-0,42	<=	0,58
100000	1	CV1-R68	cSPS	UDPGlu_c	Substrate	>	0,39	<=	0,61
100000	1	CV1-R68	FBPase	F6P	Product	<=	-0,54	<=	0,46
100000	1	CV1-R68	PRK	ADP	Product	>	-0,49	>	0,51
100000	1	CV1-R68	PRK	ADP	Product	<=	-0,24	<=	0,76
100000	1	CV1-R68	PRK	ATP	Substrate	<=	0,47	>	0,53
100000	1	CV1-R68	PRK	RuBP	Product	>	-0,51	>	0,49
100000	1	CV1-R68	PRK	RuBP	Product	<=	-0,39	<=	0,61
100000	1	CV1-R69	ATPase	ADP	Substrate	<=	0,36	>	0,64
100000	1	CV1-R69	ATPase	ATP	Product	<=	-0,49	<=	0,51
100000	1	CV1-R69	ATPase	Pi	Substrate	>	0,46	<=	0,54
100000	1	CV1-R69	PGK/GAPDH	ADP	Product	>	-0,42	>	0,58
100000	1	CV1-R69	PGK/GAPDH	Pi	Product	<=	-0,60	<=	0,40
100000	1	CV1-R69	StS	ADP	Product	<=	-0,06	<=	0,94
100000	1	CV1-R69	FBPase	F6P	Product	<=	-0,32	<=	0,68
100000	1	CV1-R69	PRK	ADP	Product	>	-0,49	>	0,51
100000	1	CV1-R69	PRK	ADP	Product	<=	-0,24	<=	0,76
100000	1	CV1-R69	PRK	ATP	Substrate	>	0,81	<=	0,19
100000	1	CV1-R69	PRK	RuBP	Product	<=	-0,57	<=	0,43
100000	1	CV1-R70	ATPase	ADP	Substrate	<=	0,33	>	0,67
100000	1	CV1-R70	ATPase	Pi	Substrate	>	0,38	<=	0,62
100000	1	CV1-R70	PGK/GAPDH	ADP	Product	>	-0,49	>	0,51
100000	1	CV1-R70	cSPS	Pic	Allosteric_Regulator	>	-0,72	>	0,76
100000	1	CV1-R70	FBPase	F6P	Product	<=	-0,25	<=	0,75
100000	1	CV1-R70	PRK	ADP	Product	<=	-0,13	<=	0,87
100000	1	CV1-R70	PRK	RuBP	Product	>	-0,39	>	0,61
100000	1	CV1-R71	ATPase	Pi	Substrate	>	0,46	<=	0,54
100000	1	CV1-R71	cSPS	Pic	Allosteric_Regulator	>	-0,40	>	0,87
100000	1	CV1-R71	Aldo1	FBP	Product	<=	-0,14	<=	0,86
100000	1	CV1-R71	FBPase	F6P	Product	<=	-0,48	<=	0,52
100000	1	CV1-R71	PRK	ADP	Product	<=	-0,49	<=	0,51
100000	1	CV1-R71	PRK	ATP	Substrate	>	0,57	<=	0,43
100000	1	CV1-R71	PRK	RuBP	Product	>	-0,66	>	0,34
100000	1	CV1-R72	ATPase	Pi	Substrate	>	0,38	<=	0,62
100000	1	CV1-R72	PGK/GAPDH	PGA	Substrate	>	0,31	<=	0,69
100000	1	CV1-R72	cSPS	Pic	Allosteric_Regulator	>	-0,64	>	0,79
100000	1	CV1-R72	FBPase	F6P	Product	<=	-0,25	<=	0,75
100000	1	CV1-R72	PRK	ADP	Product	<=	-0,16	<=	0,84
100000	1	CV1-R72	PRK	RuBP	Product	>	-0,16	>	0,84
100000	1	CV1-R73	ATPase	ADP	Substrate	<=	0,22	>	0,78
100000	1	CV1-R73	ATPase	ATP	Product	>	-0,27	>	0,73
100000	1	CV1-R73	ATPase	Pi	Substrate	>	0,27	<=	0,73
100000	1	CV1-R73	ATPase	Pi	Substrate	<=	0,46	>	0,54
100000	1	CV1-R73	cSPS	SucPc	Product	>	-0,11	>	0,89
100000	1	CV1-R73	FBPase	F6P	Product	<=	-0,34	<=	0,66
100000	1	CV1-R73	PRK	ADP	Product	<=	-0,64	<=	0,36
100000	1	CV1-R73	Rubisco	RuBP	Substrate	<=	0,44	>	0,56
100000	1	CV1-R74	ATPase	ADP	Substrate	<=	0,29	>	0,71
100000	1	CV1-R74	ATPase	Pi	Substrate	>	0,46	<=	0,54
100000	1	CV1-R74	cAldo	DHAPc	Substrate	<=	0,12	>	0,88
100000	1	CV1-R74	FBPase	F6P	Product	>	-0,32	>	0,68
100000	1	CV1-R74	FBPase	F6P	Product	<=	-0,21	<=	0,79
100000	1	CV1-R74	FBPase	FBP	Substrate	<=	0,30	>	0,70
100000	1	CV1-R74	PRK	ADP	Product	<=	-0,49	<=	0,51
100000	1	CV1-R74	PRK	RuBP	Product	<=	-0,39	<=	0,61
100000	1	CV1-R75	ATPase	ADP	Substrate	<=	0,30	>	0,70
100000	1	CV1-R75	ATPase	Pi	Substrate	>	0,04	<=	0,96
100000	1	CV1-R75	PGK/GAPDH	Pi	Product	<=	-0,19	<=	0,81
100000	1	CV1-R75	FBPase	F6P	Product	<=	-0,25	<=	0,75
100000	1	CV1-R75	FBPase	FBP	Substrate	<=	0,23	>	0,77
100000	1	CV1-R75	PRK	ADP	Product	<=	-0,51	<=	0,49
100000	1	CV1-R75	PRK	RuBP	Product	>	-0,39	>	0,61
100000	1	CV1-R76	ATPase	ADP	Substrate	<=	0,37	>	0,63
100000	1	CV1-R76	AGPase	Pi	Allosteric_Regulator	>	-1,70	>	0,15
100000	1	CV1-R76	PGK/GAPDH	GAP	Product	>	-0,36	>	0,64
100000	1	CV1-R76	PGK/GAPDH	Pi	Product	<=	-0,63	<=	0,37
100000	1	CV1-R76	FBPase	F6P	Product	<=	-0,45	<=	0,55
100000	1	CV1-R76	FBPase	FBP	Substrate	<=	0,31	>	0,69
100000	1	CV1-R76	PRK	ADP	Product	<=	-0,65	<=	0,35
100000	1	CV1-R77	ATPase	ADP	Substrate	<=	0,69	>	0,31
100000	1	CV1-R77	ATPase	Pi	Substrate	>	0,68	<=	0,32
100000	1	CV1-R77	cFBPase	F6Pc	Product	<=	-0,08	<=	0,92
100000	1	CV1-R77	cSPP	Pic	Product	>	-0,83	>	0,17
100000	1	CV1-R77	Aldo1	FBP	Product	<=	-0,16	<=	0,84
100000	1	CV1-R77	FBPase	F6P	Product	<=	-0,41	<=	0,59
100000	1	CV1-R77	PRK	ADP	Product	<=	-0,24	<=	0,76
100000	1	CV1-R77	PRK	ATP	Substrate	>	0,67	<=	0,33
100000	1	CV1-R77	PRK	RuBP	Product	>	-0,55	>	0,45
100000	1	CV1-R77	Rubisco	RuBP	Substrate	<=	0,88	>	0,12
100000	1	CV1-R78	ATPase	Pi	Substrate	>	0,38	<=	0,62
100000	1	CV1-R78	PGK/GAPDH	ADP	Product	>	-0,42	>	0,58
100000	1	CV1-R78	PGK/GAPDH	Pi	Product	<=	-0,50	<=	0,50
100000	1	CV1-R78	Aldo1	FBP	Product	<=	-0,37	<=	0,63
100000	1	CV1-R78	Aldo1	GAP	Substrate	<=	0,83	>	0,17
100000	1	CV1-R78	FBPase	F6P	Product	<=	-0,25	<=	0,75
100000	1	CV1-R78	PRK	ADP	Product	<=	-0,28	<=	0,72
100000	1	CV1-R78	PRK	ATP	Substrate	>	0,37	<=	0,63
100000	1	CV1-R78	PRK	RuBP	Product	>	-0,39	>	0,61
100000	1	CV1-R79	ATPase	Pi	Substrate	>	0,38	<=	0,62
100000	1	CV1-R79	PGK/GAPDH	ADP	Product	>	-0,33	>	0,67
100000	1	CV1-R79	PGK/GAPDH	Pi	Product	<=	-0,17	<=	0,83
100000	1	CV1-R79	FBPase	F6P	Product	<=	-0,34	<=	0,66
100000	1	CV1-R79	FBPase	FBP	Substrate	<=	0,27	>	0,73
100000	1	CV1-R79	cPGM	P2GAc	Product	<=	-0,05	<=	0,95
100000	1	CV1-R79	PRK	ATP	Substrate	>	0,51	<=	0,49
100000	1	CV1-R79	PRK	RuBP	Product	>	-0,39	>	0,61
100000	1	CV1-R80	ATPase	ADP	Substrate	<=	0,35	>	0,65
100000	1	CV1-R80	ATPase	Pi	Substrate	>	0,48	<=	0,52
100000	1	CV1-R80	PGK/GAPDH	NADPH	Substrate	>	0,09	<=	0,91
100000	1	CV1-R80	PGK/GAPDH	PGA	Substrate	>	0,29	<=	0,71
100000	1	CV1-R80	Aldo1	DHAP	Substrate	<=	0,16	>	0,84
100000	1	CV1-R80	PRK	ADP	Product	<=	-0,48	<=	0,52
100000	1	CV1-R80	PRK	RuBP	Product	>	-0,39	>	0,61
100000	1	CV1-R81	ATPase	ADP	Substrate	<=	0,22	>	0,78
100000	1	CV1-R81	ATPase	ATP	Product	>	-0,27	>	0,73
100000	1	CV1-R81	ATPase	Pi	Substrate	>	0,27	<=	0,73
100000	1	CV1-R81	cSPS	SucPc	Product	<=	-0,11	<=	0,89
100000	1	CV1-R81	FBPase	F6P	Product	<=	-0,34	<=	0,66
100000	1	CV1-R81	FBPase	Pi	Product	>	-0,70	>	0,30
100000	1	CV1-R81	PRK	ADP	Product	<=	-0,64	<=	0,36
100000	1	CV1-R82	ATPase	ADP	Substrate	<=	0,49	>	0,51
100000	1	CV1-R82	ATPase	Pi	Substrate	>	0,46	<=	0,54
100000	1	CV1-R82	PGK/GAPDH	Pi	Product	<=	-0,42	<=	0,58
100000	1	CV1-R82	cSPS	Pic	Allosteric_Regulator	>	-0,97	>	0,68
100000	1	CV1-R82	FBPase	F6P	Product	<=	-0,61	<=	0,39
100000	1	CV1-R82	PRK	ADP	Product	<=	-0,70	<=	0,30
100000	1	CV1-R83	PGK/GAPDH	GAP	Product	>	-0,34	>	0,66
100000	1	CV1-R83	PGK/GAPDH	Pi	Product	<=	-0,59	<=	0,41
100000	1	CV1-R83	FBPase	F6P	Product	<=	-0,25	<=	0,75
100000	1	CV1-R83	FBPase	FBP	Substrate	<=	0,27	>	0,73
100000	1	CV1-R83	PRK	RuBP	Product	>	-0,29	>	0,71
100000	1	CV1-R83	Rubisco	RuBP	Substrate	<=	0,73	>	0,27
100000	1	CV1-R84	ATPase	Pi	Substrate	>	0,02	<=	0,98
100000	1	CV1-R84	PGK/GAPDH	Pi	Product	<=	-0,43	<=	0,57
100000	1	CV1-R84	cFBPase	FBPc	Allosteric_Regulator	>	0,10	<=	0,90
100000	1	CV1-R84	cSPS	Pic	Allosteric_Regulator	>	-1,16	>	0,61
100000	1	CV1-R84	cF26BPase	G6Pc	CompI	>	-0,60	>	0,40
100000	1	CV1-R84	FBPase	F6P	Product	<=	-0,32	<=	0,68
100000	1	CV1-R84	PRK	ADP	Product	<=	-0,33	<=	0,67
100000	1	CV1-R84	PRK	RuBP	Product	>	-0,16	>	0,84
100000	1	CV1-R85	ATPase	Pi	Substrate	>	0,17	<=	0,83
100000	1	CV1-R85	AGPase	G1P	Substrate	<=	0,39	>	0,61
100000	1	CV1-R85	PGK/GAPDH	Pi	Product	<=	-0,63	<=	0,37
100000	1	CV1-R85	cSPS	Pic	Allosteric_Regulator	>	-1,02	>	0,66
100000	1	CV1-R85	Aldo1	DHAP	Substrate	<=	0,53	>	0,47
100000	1	CV1-R85	FBPase	F6P	Product	<=	-0,39	<=	0,61
100000	1	CV1-R85	FBPase	Pi	Product	>	-0,88	>	0,12
100000	1	CV1-R85	PRK	ADP	Product	<=	-0,65	<=	0,35
100000	1	CV1-R85	PRK	RuBP	Product	>	-0,57	>	0,43
100000	1	CV1-R86	ATPase	ADP	Substrate	>	0,43	<=	0,57
100000	1	CV1-R86	ATPase	ADP	Substrate	<=	0,75	>	0,25
100000	1	CV1-R86	ATPase	Pi	Substrate	>	0,46	<=	0,54
100000	1	CV1-R86	PGK/GAPDH	Pi	Product	<=	-0,32	<=	0,68
100000	1	CV1-R86	cSPS	Pic	Allosteric_Regulator	<=	-0,47	<=	0,84
100000	1	CV1-R86	cSPP	SucPc	Substrate	<=	0,10	>	0,90
100000	1	CV1-R86	cF26BPase	GAPc	Allosteric_Regulator	>	0,12	<=	0,88
100000	1	CV1-R86	FBPase	F6P	Product	<=	-0,48	<=	0,52
100000	1	CV1-R86	PRK	ADP	Product	<=	-0,63	<=	0,37
100000	1	CV1-R86	PRK	RuBP	Product	>	-0,66	>	0,34
100000	1	CV1-R86	PRK	RuBP	Product	<=	-0,39	<=	0,61
100000	1	CV1-R87	ATPase	ADP	Substrate	>	0,35	<=	0,65
100000	1	CV1-R87	ATPase	Pi	Substrate	>	0,48	<=	0,52
100000	1	CV1-R87	cFBPase	F6Pc	Product	>	-0,91	>	0,09
100000	1	CV1-R87	cSPS	Pic	Allosteric_Regulator	>	-1,14	>	0,62
100000	1	CV1-R87	cF26BPase	DHAPc	Allosteric_Regulator	>	0,19	<=	0,81
100000	1	CV1-R87	cF26BPase	G1Pc	CompI	<=	-0,18	<=	0,82
100000	1	CV1-R87	FBPase	F6P	Product	>	-0,25	>	0,75
100000	1	CV1-R87	FBPase	F6P	Product	<=	-0,10	<=	0,90
100000	1	CV1-R87	FBPase	FBP	Substrate	<=	0,56	>	0,44
100000	1	CV1-R87	PRK	ADP	Product	<=	-0,48	<=	0,52
100000	1	CV1-R87	PRK	RuBP	Product	>	-0,31	>	0,69
100000	1	CV1-R87	PRK	RuBP	Product	<=	-0,20	<=	0,80
100000	1	CV1-R88	ATPase	ATP	Product	>	-0,15	>	0,85
100000	1	CV1-R88	ATPase	Pi	Substrate	>	0,46	<=	0,54
100000	1	CV1-R88	PGK/GAPDH	GAP	Product	>	-0,19	>	0,81
100000	1	CV1-R88	PGK/GAPDH	Pi	Product	<=	-0,42	<=	0,58
100000	1	CV1-R88	cSPS	Pic	Allosteric_Regulator	>	-0,97	>	0,68
100000	1	CV1-R88	FBPase	F6P	Product	<=	-0,32	<=	0,68
100000	1	CV1-R88	PRK	ADP	Product	<=	-0,49	<=	0,51
100000	1	CV1-R89	ATPase	ADP	Substrate	<=	0,31	>	0,69
100000	1	CV1-R89	ATPase	ATP	Product	<=	-0,29	<=	0,71
100000	1	CV1-R89	ATPase	Pi	Substrate	>	0,18	<=	0,82
100000	1	CV1-R89	ATPase	Pi	Substrate	<=	0,38	>	0,62
100000	1	CV1-R89	PGK/GAPDH	ADP	Product	>	-0,18	>	0,82
100000	1	CV1-R89	PGK/GAPDH	ADP	Product	<=	-0,15	<=	0,85
100000	1	CV1-R89	cFBPase	Pic	Product	>	-0,76	>	0,24
100000	1	CV1-R89	FBPase	F6P	Product	<=	-0,25	<=	0,75
100000	1	CV1-R89	PRK	RuBP	Product	>	-0,39	>	0,61
100000	1	CV1-R90	ATPase	ADP	Substrate	<=	0,15	>	0,85
100000	1	CV1-R90	ATPase	Pi	Substrate	>	0,46	<=	0,54
100000	1	CV1-R90	FNR	NADPH	Product	>	-0,92	>	0,08
100000	1	CV1-R90	PGK/GAPDH	ADP	Product	>	-0,42	>	0,58
100000	1	CV1-R90	FBPase	F6P	Product	<=	-0,32	<=	0,68
100000	1	CV1-R90	FBPase	FBP	Substrate	<=	0,36	>	0,64
100000	1	CV1-R90	cPK	PEPc	Substrate	<=	0,90	>	0,10
100000	1	CV1-R90	PRK	ADP	Product	<=	-0,24	<=	0,76
100000	1	CV1-R91	ATPase	ADP	Substrate	<=	0,15	>	0,85
100000	1	CV1-R91	ATPase	Pi	Substrate	>	0,70	<=	0,30
100000	1	CV1-R91	FNR	NADPH	Product	>	-0,92	>	0,08
100000	1	CV1-R91	PGK/GAPDH	ADP	Product	>	-0,42	>	0,58
100000	1	CV1-R91	Aldo1	FBP	Product	<=	-0,24	<=	0,76
100000	1	CV1-R91	FBPase	F6P	Product	<=	-0,32	<=	0,68
100000	1	CV1-R91	PRK	ADP	Product	<=	-0,24	<=	0,76
100000	1	CV1-R92	ATPase	Pi	Substrate	>	0,38	<=	0,62
100000	1	CV1-R92	FBPase	F6P	Product	<=	-0,25	<=	0,75
100000	1	CV1-R92	PRK	ATP	Substrate	>	0,46	<=	0,54
100000	1	CV1-R92	PRK	RuBP	Product	>	-0,04	>	0,96
100000	1	CV1-R93	ATPase	Pi	Substrate	>	0,48	<=	0,52
100000	1	CV1-R93	PGK/GAPDH	GAP	Product	>	-0,21	>	0,79
100000	1	CV1-R93	FBPase	FBP	Substrate	<=	0,56	>	0,44
100000	1	CV1-R93	SBPase	S7P	Product	<=	-0,90	<=	0,10
100000	1	CV1-R93	PRK	ADP	Product	<=	-0,48	<=	0,52
100000	1	CV1-R93	PRK	RuBP	Product	>	-0,39	>	0,61
100000	1	CV1-R94	ATPase	ADP	Substrate	<=	0,12	>	0,88
100000	1	CV1-R94	ATPase	ATP	Product	>	-0,52	>	0,48
100000	1	CV1-R94	ATPase	Pi	Substrate	>	0,46	<=	0,54
100000	1	CV1-R94	FBPase	F6P	Product	<=	-0,17	<=	0,83
100000	1	CV1-R94	PRK	ADP	Product	<=	-0,49	<=	0,51
100000	1	CV1-R94	Rubisco	RuBP	Substrate	<=	0,52	>	0,48
100000	1	CV1-R95	ATPase	Pi	Substrate	>	0,48	<=	0,52
100000	1	CV1-R95	PGK/GAPDH	PGA	Substrate	>	0,66	<=	0,34
100000	1	CV1-R95	FBPase	F6P	Product	>	-0,25	>	0,75
100000	1	CV1-R95	FBPase	F6P	Product	<=	-0,08	<=	0,92
100000	1	CV1-R95	PRK	ADP	Product	>	-0,48	>	0,52
100000	1	CV1-R95	PRK	ADP	Product	<=	-0,09	<=	0,91
100000	1	CV1-R95	PRK	RuBP	Product	>	-0,16	>	0,84
100000	1	CV1-R95	Rubisco	RuBP	Substrate	<=	0,24	>	0,76
100000	1	CV1-R96	ATPase	ADP	Substrate	<=	0,22	>	0,78
100000	1	CV1-R96	ATPase	Pi	Substrate	>	0,27	<=	0,73
100000	1	CV1-R96	ATPase	Pi	Substrate	<=	0,46	>	0,54
100000	1	CV1-R96	PGK/GAPDH	Pi	Product	<=	-0,69	<=	0,31
100000	1	CV1-R96	Aldo1	FBP	Product	<=	-0,24	<=	0,76
100000	1	CV1-R96	FBPase	F6P	Product	<=	-0,34	<=	0,66
100000	1	CV1-R96	TK1	E4P	Product	<=	-0,24	<=	0,76
100000	1	CV1-R96	Aldo2	DHAP	Substrate	>	0,10	<=	0,90
100000	1	CV1-R96	PRK	ADP	Product	<=	-0,58	<=	0,42
100000	1	CV1-R97	ATPase	Pi	Substrate	>	0,46	<=	0,54
100000	1	CV1-R97	PGK/GAPDH	ADP	Product	>	-0,53	>	0,47
100000	1	CV1-R97	FBPase	F6P	Product	<=	-0,32	<=	0,68
100000	1	CV1-R97	FBPase	FBP	Substrate	<=	0,51	>	0,49
100000	1	CV1-R97	PRK	ADP	Product	<=	-0,77	<=	0,23
100000	1	CV1-R97	PRK	RuBP	Product	>	-0,57	>	0,43
100000	1	CV1-R98	ATPase	Pi	Substrate	>	0,46	<=	0,54
100000	1	CV1-R98	FNR	NADPH	Product	<=	-0,26	<=	0,74
100000	1	CV1-R98	PGK/GAPDH	ADP	Product	>	-0,27	>	0,73
100000	1	CV1-R98	FBPase	F6P	Product	<=	-0,41	<=	0,59
100000	1	CV1-R98	FBPase	FBP	Substrate	<=	0,04	>	0,96
100000	1	CV1-R98	PRK	ADP	Product	<=	-0,24	<=	0,76
100000	1	CV1-R98	PRK	RuBP	Product	>	-0,55	>	0,45
100000	1	CV1-R99	ATPase	Pi	Substrate	>	0,22	<=	0,78
100000	1	CV1-R99	PGK/GAPDH	Pi	Product	<=	-0,14	<=	0,86
100000	1	CV1-R99	cF6PK	Pic	Substrate	<=	0,61	>	0,39
100000	1	CV1-R99	Aldo1	FBP	Product	<=	-0,13	<=	0,87
100000	1	CV1-R99	FBPase	F6P	Product	<=	-0,14	<=	0,86
100000	1	CV1-R99	PRK	ADP	Product	<=	-0,37	<=	0,63
100000	1	CV1-R99	PRK	RuBP	Product	>	-0,15	>	0,85
100000	1	CV1-R99	Rubisco	RuBP	Substrate	<=	0,53	>	0,47
100000	1	CV1-R100	ATPase	ADP	Substrate	>	0,36	<=	0,64
100000	1	CV1-R100	ATPase	Pi	Substrate	>	0,81	<=	0,19
100000	1	CV1-R100	PGK/GAPDH	ADP	Product	>	-0,27	>	0,73
100000	1	CV1-R100	PGK/GAPDH	Pi	Product	>	-0,74	>	0,26
100000	1	CV1-R100	FBPase	F6P	Product	<=	-0,41	<=	0,59
100000	1	CV1-R100	cPK	PEPc	Substrate	>	0,79	<=	0,21
100000	1	CV1-R100	PRK	ADP	Product	<=	-0,24	<=	0,76
100000	1	CV1-R100	PRK	ATP	Substrate	<=	0,67	>	0,33
100000	1	CV1-R100	PRK	RuBP	Product	>	-0,55	>	0,45
100000	1	CV1-R101	ATPase	ADP	Substrate	<=	0,63	>	0,37
100000	1	CV1-R101	ATPase	Pi	Substrate	>	0,38	<=	0,62
100000	1	CV1-R101	PGK/GAPDH	ADP	Product	>	-0,48	>	0,52
100000	1	CV1-R101	FBPase	F6P	Product	<=	-0,85	<=	0,15
100000	1	CV1-R101	TK1	GAP	Substrate	<=	0,89	>	0,11
100000	1	CV1-R101	PRK	ADP	Product	<=	-0,12	<=	0,88
100000	1	CV1-R101	PRK	RuBP	Product	>	-0,39	>	0,61
100000	1	CV1-R102	ATPase	ADP	Substrate	<=	0,43	>	0,57
100000	1	CV1-R102	ATPase	ATP	Product	>	-0,39	>	0,61
100000	1	CV1-R102	ATPase	Pi	Substrate	>	0,46	<=	0,54
100000	1	CV1-R102	cSPS	Pic	Allosteric_Regulator	>	-1,11	>	0,63
100000	1	CV1-R102	FBPase	F6P	Product	<=	-0,32	<=	0,68
100000	1	CV1-R102	PRK	ADP	Product	<=	-0,64	<=	0,36
100000	1	CV1-R103	ATPase	ADP	Substrate	<=	0,36	>	0,64
100000	1	CV1-R103	ATPase	ATP	Product	>	-0,17	>	0,83
100000	1	CV1-R103	ATPase	Pi	Substrate	>	0,77	<=	0,23
100000	1	CV1-R103	FBPase	F6P	Product	<=	-0,51	<=	0,49
100000	1	CV1-R103	PRK	ADP	Product	<=	-0,24	<=	0,76
100000	1	CV1-R104	PGK/GAPDH	GAP	Product	>	-0,27	>	0,73
100000	1	CV1-R104	PGK/GAPDH	Pi	Product	<=	-0,63	<=	0,37
100000	1	CV1-R104	FBPase	F6P	Product	<=	-0,86	<=	0,14
100000	1	CV1-R104	PRK	ADP	Product	<=	-0,65	<=	0,35
100000	1	CV1-R104	PRK	RuBP	Product	>	-0,57	>	0,43
100000	1	CV1-R105	ATPase	ADP	Substrate	<=	0,43	>	0,57
100000	1	CV1-R105	ATPase	Pi	Substrate	>	0,46	<=	0,54
100000	1	CV1-R105	PGK/GAPDH	GAP	Product	>	-0,47	>	0,53
100000	1	CV1-R105	cSPS	Pic	Allosteric_Regulator	>	-1,11	>	0,63
100000	1	CV1-R105	Aldo1	FBP	Product	<=	-0,17	<=	0,83
100000	1	CV1-R105	FBPase	F6P	Product	<=	-0,32	<=	0,68
100000	1	CV1-R105	PRK	ADP	Product	<=	-0,64	<=	0,36
100000	1	CV1-R106	PGK/GAPDH	GAP	Product	>	-0,39	>	0,61
100000	1	CV1-R106	PGK/GAPDH	Pi	Product	<=	-0,43	<=	0,57
100000	1	CV1-R106	FBPase	F6P	Product	<=	-0,25	<=	0,75
100000	1	CV1-R106	PRK	ATP	Substrate	>	0,13	<=	0,87
100000	1	CV1-R106	PRK	RuBP	Product	>	-0,09	>	0,91
100000	1	CV1-R107	ATPase	ADP	Substrate	<=	0,62	>	0,38
100000	1	CV1-R107	ATPase	Pi	Substrate	>	0,46	<=	0,54
100000	1	CV1-R107	PGK/GAPDH	ADP	Product	>	-0,55	>	0,45
100000	1	CV1-R107	cF26BPase	F6Pc	Product	<=	-0,20	<=	0,80
100000	1	CV1-R107	FBPase	F6P	Product	<=	-0,21	<=	0,79
100000	1	CV1-R107	FBPase	FBP	Substrate	<=	0,27	>	0,73
100000	1	CV1-R107	FBPase	Pi	Product	<=	-0,44	<=	0,56
100000	1	CV1-R107	PRK	ADP	Product	<=	-0,49	<=	0,51
100000	1	CV1-R107	PRK	RuBP	Product	>	-0,75	>	0,25
100000	1	CV1-R108	ATPase	Pi	Substrate	>	0,46	<=	0,54
100000	1	CV1-R108	StS	ADPGlu	Substrate	<=	0,73	>	0,27
100000	1	CV1-R108	cSPS	Pic	Allosteric_Regulator	>	-1,19	>	0,60
100000	1	CV1-R108	Aldo1	FBP	Product	<=	-0,89	<=	0,11
100000	1	CV1-R108	FBPase	F6P	Product	>	-0,32	>	0,68
100000	1	CV1-R108	FBPase	F6P	Product	<=	-0,19	<=	0,81
100000	1	CV1-R108	PRK	ADP	Product	<=	-0,49	<=	0,51
100000	1	CV1-R108	PRK	RuBP	Product	>	-0,57	>	0,43
100000	1	CV1-R109	ATPase	ADP	Substrate	<=	0,21	>	0,79
100000	1	CV1-R109	ATPase	ATP	Product	>	-0,28	>	0,72
100000	1	CV1-R109	ATPase	Pi	Substrate	>	0,46	<=	0,54
100000	1	CV1-R109	PGK/GAPDH	ADP	Product	>	-0,42	>	0,58
100000	1	CV1-R109	PGK/GAPDH	ATP	Substrate	<=	0,29	>	0,71
100000	1	CV1-R109	cSPP	SucPc	Substrate	>	0,17	<=	0,83
100000	1	CV1-R109	FBPase	F6P	Product	<=	-0,32	<=	0,68
100000	1	CV1-R109	PRK	ADP	Product	<=	-0,04	<=	0,96
100000	1	CV1-R110	ATPase	ADP	Substrate	<=	0,14	>	0,86
100000	1	CV1-R110	ATPase	ATP	Product	>	-0,67	>	0,33
100000	1	CV1-R110	ATPase	Pi	Substrate	>	0,09	<=	0,91
100000	1	CV1-R110	AGPase	G1P	Substrate	<=	0,90	>	0,10
100000	1	CV1-R110	PGK/GAPDH	Pi	Product	<=	-0,46	<=	0,54
100000	1	CV1-R110	cF6PK	DHAPc	CompI	<=	-0,23	<=	0,77
100000	1	CV1-R110	FBPase	F6P	Product	<=	-0,34	<=	0,66
100000	1	CV1-R110	PRK	ADP	Product	<=	-0,81	<=	0,19
100000	1	CV1-R110	PRK	RuBP	Product	>	-0,86	>	0,14
100000	1	CV1-R111	ATPase	ADP	Substrate	<=	0,82	>	0,18
100000	1	CV1-R111	ATPase	Pi	Substrate	>	0,46	<=	0,54
100000	1	CV1-R111	PGK/GAPDH	ADP	Product	>	-0,43	>	0,57
100000	1	CV1-R111	PGK/GAPDH	GAP	Product	>	-0,65	>	0,35
100000	1	CV1-R111	PGK/GAPDH	Pi	Product	<=	-0,42	<=	0,58
100000	1	CV1-R111	FBPase	F6P	Product	<=	-0,32	<=	0,68
100000	1	CV1-R111	FBPase	FBP	Substrate	<=	0,43	>	0,57
100000	1	CV1-R111	cPEPC	PEPc	Substrate	<=	0,28	>	0,72
100000	1	CV1-R111	TK2	S7P	Substrate	<=	0,91	>	0,09
100000	1	CV1-R111	PRK	ADP	Product	<=	-0,49	<=	0,51
100000	1	CV1-R112	ATPase	ADP	Substrate	<=	0,22	>	0,78
100000	1	CV1-R112	ATPase	Pi	Substrate	>	0,09	<=	0,91
100000	1	CV1-R112	PGK/GAPDH	Pi	Product	<=	-0,46	<=	0,54
100000	1	CV1-R112	cSPS	Pic	Allosteric_Regulator	>	-2,10	>	0,30
100000	1	CV1-R112	cF26BPase	Pic	Product	<=	-0,17	<=	0,83
100000	1	CV1-R112	FBPase	F6P	Product	<=	-0,86	<=	0,14
100000	1	CV1-R112	PRK	ADP	Product	<=	-0,47	<=	0,53
100000	1	CV1-R113	ATPase	ADP	Substrate	<=	0,82	>	0,18
100000	1	CV1-R113	ATPase	Pi	Substrate	>	0,46	<=	0,54
100000	1	CV1-R113	PGK/GAPDH	ADP	Product	>	-0,43	>	0,57
100000	1	CV1-R113	PGK/GAPDH	GAP	Product	>	-0,14	>	0,86
100000	1	CV1-R113	PGK/GAPDH	Pi	Product	<=	-0,42	<=	0,58
100000	1	CV1-R113	cSPP	SucPc	Substrate	<=	0,32	>	0,68
100000	1	CV1-R113	FBPase	F6P	Product	<=	-0,32	<=	0,68
100000	1	CV1-R113	PRK	ADP	Product	<=	-0,49	<=	0,51
100000	1	CV1-R114	ATPase	ADP	Substrate	>	0,43	<=	0,57
100000	1	CV1-R114	ATPase	ADP	Substrate	<=	0,70	>	0,30
100000	1	CV1-R114	ATPase	Pi	Substrate	>	0,52	<=	0,48
100000	1	CV1-R114	PGK/GAPDH	NADPH	Substrate	>	0,06	<=	0,94
100000	1	CV1-R114	PGK/GAPDH	Pi	Product	>	-0,32	>	0,68
100000	1	CV1-R114	cSPP	Pic	Product	>	-0,37	>	0,63
100000	1	CV1-R114	FBPase	F6P	Product	<=	-0,48	<=	0,52
100000	1	CV1-R114	PRK	ADP	Product	<=	-0,63	<=	0,37
100000	1	CV1-R114	PRK	RuBP	Product	>	-0,66	>	0,34
100000	1	CV1-R115	ATPase	ADP	Substrate	<=	0,12	>	0,88
100000	1	CV1-R115	ATPase	ATP	Product	>	-0,52	>	0,48
100000	1	CV1-R115	ATPase	Pi	Substrate	>	0,46	<=	0,54
100000	1	CV1-R115	cSPS	SucPc	Product	<=	-0,70	<=	0,30
100000	1	CV1-R115	FBPase	F6P	Product	<=	-0,17	<=	0,83
100000	1	CV1-R115	PRK	ADP	Product	<=	-0,49	<=	0,51
100000	1	CV1-R116	ATPase	ADP	Substrate	<=	0,21	>	0,79
100000	1	CV1-R116	ATPase	ATP	Product	>	-0,28	>	0,72
100000	1	CV1-R116	ATPase	Pi	Substrate	>	0,46	<=	0,54
100000	1	CV1-R116	PGK/GAPDH	ADP	Product	>	-0,42	>	0,58
100000	1	CV1-R116	FBPase	F6P	Product	<=	-0,32	<=	0,68
100000	1	CV1-R116	PRK	ADP	Product	<=	-0,04	<=	0,96
100000	1	CV1-R116	PRK	ATP	Substrate	>	0,70	<=	0,30
100000	1	CV1-R117	ATPase	ADP	Substrate	>	0,07	<=	0,93
100000	1	CV1-R117	ATPase	ADP	Substrate	<=	0,36	>	0,64
100000	1	CV1-R117	ATPase	Pi	Substrate	>	0,46	<=	0,54
100000	1	CV1-R117	PGK/GAPDH	ADP	Product	>	-0,37	>	0,63
100000	1	CV1-R117	cSPS	Pic	Allosteric_Regulator	>	-0,40	>	0,87
100000	1	CV1-R117	cSPS	SucPc	Product	<=	-0,18	<=	0,82
100000	1	CV1-R117	cSPP	SucPc	Substrate	>	0,27	<=	0,73
100000	1	CV1-R117	PRK	ADP	Product	>	-0,49	>	0,51
100000	1	CV1-R117	PRK	RuBP	Product	>	-0,54	>	0,46
100000	1	CV1-R117	PRK	RuBP	Product	<=	-0,39	<=	0,61
100000	1	CV1-R118	ATPase	Pi	Substrate	>	0,16	<=	0,84
100000	1	CV1-R118	PGK/GAPDH	ADP	Product	>	-0,55	>	0,45
100000	1	CV1-R118	PGK/GAPDH	GAP	Product	>	-0,88	>	0,12
100000	1	CV1-R118	cSPS	Pic	Allosteric_Regulator	>	-1,54	>	0,49
100000	1	CV1-R118	FBPase	F6P	Product	<=	-0,25	<=	0,75
100000	1	CV1-R118	PRK	RuBP	Product	>	-0,06	>	0,94
100000	1	CV1-R119	ATPase	ADP	Substrate	<=	0,29	>	0,71
100000	1	CV1-R119	ATPase	Pi	Substrate	>	0,46	<=	0,54
100000	1	CV1-R119	PGK/GAPDH	ADP	Product	>	-0,50	>	0,50
100000	1	CV1-R119	cSPS	Pic	Allosteric_Regulator	>	-0,56	>	0,81
100000	1	CV1-R119	cF26BPase	G1Pc	CompI	<=	-0,72	<=	0,28
100000	1	CV1-R119	PRK	ADP	Product	<=	-0,49	<=	0,51
100000	1	CV1-R120	PGK/GAPDH	Pi	Product	<=	-0,58	<=	0,42
100000	1	CV1-R120	cSPS	Pic	Allosteric_Regulator	>	-1,82	>	0,39
100000	1	CV1-R120	FBPase	F6P	Product	<=	-0,25	<=	0,75
100000	1	CV1-R120	PRK	ATP	Substrate	>	0,51	<=	0,49
100000	1	CV1-R120	PRK	RuBP	Product	>	-0,09	>	0,91
100000	1	CV1-R121	ATPase	ADP	Substrate	>	0,36	<=	0,64
100000	1	CV1-R121	ATPase	Pi	Substrate	>	0,67	<=	0,33
100000	1	CV1-R121	PGK/GAPDH	ADP	Product	>	-0,20	>	0,80
100000	1	CV1-R121	cSPS	Pic	Allosteric_Regulator	>	-1,39	>	0,54
100000	1	CV1-R121	FBPase	F6P	Product	<=	-0,41	<=	0,59
100000	1	CV1-R121	TK1	F6P	Substrate	<=	0,31	>	0,69
100000	1	CV1-R121	PRK	RuBP	Product	>	-0,55	>	0,45
100000	1	CV1-R122	ATPase	ADP	Substrate	<=	0,43	>	0,57
100000	1	CV1-R122	ATPase	Pi	Substrate	>	0,46	<=	0,54
100000	1	CV1-R122	PGK/GAPDH	ADP	Product	>	-0,39	>	0,61
100000	1	CV1-R122	FBPase	F6P	Product	<=	-0,32	<=	0,68
100000	1	CV1-R122	TK1	E4P	Product	<=	-0,52	<=	0,48
100000	1	CV1-R122	TK2	Ri5P	Product	<=	-0,80	<=	0,20
100000	1	CV1-R122	PRK	ADP	Product	<=	-0,49	<=	0,51
100000	1	CV1-R123	ATPase	ADP	Substrate	<=	0,82	>	0,18
100000	1	CV1-R123	ATPase	Pi	Substrate	>	0,46	<=	0,54
100000	1	CV1-R123	PGK/GAPDH	ADP	Product	>	-0,43	>	0,57
100000	1	CV1-R123	PGK/GAPDH	Pi	Product	<=	-0,68	<=	0,32
100000	1	CV1-R123	Aldo1	GAP	Substrate	<=	0,73	>	0,27
100000	1	CV1-R123	FBPase	F6P	Product	<=	-0,32	<=	0,68
100000	1	CV1-R123	SBPase	S7P	Product	<=	-0,44	<=	0,56
100000	1	CV1-R123	PRK	ADP	Product	<=	-0,49	<=	0,51
100000	1	CV1-R123	PRK	ATP	Substrate	>	0,47	<=	0,53
100000	1	CV1-R123	PRK	RuBP	Product	>	-0,88	>	0,12
100000	1	CV1-R124	ATPase	Pi	Substrate	>	0,46	<=	0,54
100000	1	CV1-R124	PGK/GAPDH	GAP	Product	>	-0,13	>	0,87
100000	1	CV1-R124	cSPP	Pic	Product	>	-0,83	>	0,17
100000	1	CV1-R124	FBPase	F6P	Product	<=	-0,41	<=	0,59
100000	1	CV1-R124	PRK	ADP	Product	<=	-0,24	<=	0,76
100000	1	CV1-R124	PRK	ATP	Substrate	>	0,67	<=	0,33
100000	1	CV1-R124	PRK	RuBP	Product	>	-0,55	>	0,45
100000	1	CV1-R125	ATPase	ADP	Substrate	<=	0,08	>	0,92
100000	1	CV1-R125	ATPase	Pi	Substrate	>	0,32	<=	0,68
100000	1	CV1-R125	cAldo	GAPc	Substrate	>	0,22	<=	0,78
100000	1	CV1-R125	FBPase	F6P	Product	<=	-0,38	<=	0,62
100000	1	CV1-R125	FBPase	FBP	Substrate	<=	0,13	>	0,87
100000	1	CV1-R125	PRK	ADP	Product	<=	-0,27	<=	0,73
100000	1	CV1-R126	ATPase	ADP	Substrate	>	0,22	<=	0,78
100000	1	CV1-R126	ATPase	Pi	Substrate	>	0,27	<=	0,73
100000	1	CV1-R126	ATPase	Pi	Substrate	<=	0,46	>	0,54
100000	1	CV1-R126	PGK/GAPDH	Pi	Product	>	-0,63	>	0,37
100000	1	CV1-R126	FBPase	F6P	Product	<=	-0,39	<=	0,61
100000	1	CV1-R126	FBPase	FBP	Substrate	<=	0,25	>	0,75
100000	1	CV1-R126	FBPase	Pi	Product	<=	-0,22	<=	0,78
100000	1	CV1-R126	cPK	PEPc	Substrate	>	0,92	<=	0,08
100000	1	CV1-R126	PRK	ADP	Product	<=	-0,73	<=	0,27
100000	1	CV1-R127	ATPase	Pi	Substrate	>	0,48	<=	0,52
100000	1	CV1-R127	FNR	NADPH	Product	>	-0,58	>	0,42
100000	1	CV1-R127	Aldo1	DHAP	Substrate	<=	0,31	>	0,69
100000	1	CV1-R127	FBPase	F6P	Product	>	-0,25	>	0,75
100000	1	CV1-R127	FBPase	F6P	Product	<=	-0,08	<=	0,92
100000	1	CV1-R127	FBPase	FBP	Substrate	<=	0,25	>	0,75
100000	1	CV1-R127	PRK	ADP	Product	>	-0,48	>	0,52
100000	1	CV1-R127	PRK	RuBP	Product	>	-0,16	>	0,84
100000	1	CV1-R127	Rubisco	RuBP	Substrate	>	0,24	<=	0,76
100000	1	CV1-R128	ATPase	Pi	Substrate	>	0,46	<=	0,54
100000	1	CV1-R128	PGK/GAPDH	GAP	Product	>	-0,12	>	0,88
100000	1	CV1-R128	FBPase	FBP	Substrate	<=	0,27	>	0,73
100000	1	CV1-R128	FBPase	Pi	Product	>	-0,44	>	0,56
100000	1	CV1-R128	TK1	GAP	Substrate	<=	0,54	>	0,46
100000	1	CV1-R128	PRK	ADP	Product	<=	-0,63	<=	0,37
100000	1	CV1-R129	ATPase	Pi	Substrate	>	0,83	<=	0,17
100000	1	CV1-R129	Aldo1	GAP	Substrate	<=	0,01	>	0,99
100000	1	CV1-R129	FBPase	Pi	Product	>	-0,08	>	0,92
100000	1	CV1-R129	PRK	ADP	Product	<=	-0,49	<=	0,51
100000	1	CV1-R130	ATPase	ADP	Substrate	<=	0,13	>	0,87
100000	1	CV1-R130	ATPase	Pi	Substrate	>	0,46	<=	0,54
100000	1	CV1-R130	cSPS	SucPc	Product	<=	-0,36	<=	0,64
100000	1	CV1-R130	FBPase	F6P	Product	<=	-0,61	<=	0,39
100000	1	CV1-R130	PRK	ATP	Substrate	>	0,77	<=	0,23
100000	1	CV1-R131	ATPase	Pi	Substrate	>	0,04	<=	0,96
100000	1	CV1-R131	PGK/GAPDH	ADP	Product	>	-0,13	>	0,87
100000	1	CV1-R131	PGK/GAPDH	Pi	Product	<=	-0,19	<=	0,81
100000	1	CV1-R131	cSPS	Pic	Allosteric_Regulator	>	-1,50	>	0,50
100000	1	CV1-R131	cSPP	Pic	Product	>	-0,55	>	0,45
100000	1	CV1-R131	FBPase	F6P	Product	<=	-0,25	<=	0,75
100000	1	CV1-R131	cPEPC	PEPc	Substrate	<=	0,88	>	0,12
100000	1	CV1-R131	PRK	ADP	Product	<=	-0,51	<=	0,49
100000	1	CV1-R131	PRK	RuBP	Product	>	-0,39	>	0,61
100000	1	CV1-R131	Rubisco	RuBP	Substrate	<=	0,85	>	0,15
100000	1	CV1-R132	ATPase	ADP	Substrate	<=	0,22	>	0,78
100000	1	CV1-R132	ATPase	Pi	Substrate	>	0,16	<=	0,84
100000	1	CV1-R132	PGK/GAPDH	GAP	Product	>	-0,26	>	0,74
100000	1	CV1-R132	FBPase	F6P	Product	<=	-0,47	<=	0,53
100000	1	CV1-R132	FBPase	FBP	Substrate	<=	0,67	>	0,33
100000	1	CV1-R132	PRK	ADP	Product	<=	-0,47	<=	0,53
100000	1	CV1-R132	Rubisco	RuBP	Substrate	<=	0,76	>	0,24
100000	1	CV1-R133	ATPase	ADP	Substrate	>	0,22	<=	0,78
100000	1	CV1-R133	ATPase	ADP	Substrate	<=	0,63	>	0,37
100000	1	CV1-R133	ATPase	ATP	Product	>	-0,11	>	0,89
100000	1	CV1-R133	PGK/GAPDH	GAP	Product	>	-0,36	>	0,64
100000	1	CV1-R133	PGK/GAPDH	Pi	Product	<=	-0,63	<=	0,37
100000	1	CV1-R133	cSPP	SucPc	Substrate	>	0,10	<=	0,90
100000	1	CV1-R133	FBPase	F6P	Product	<=	-0,45	<=	0,55
100000	1	CV1-R133	PRK	ADP	Product	<=	-0,65	<=	0,35
100000	1	CV1-R133	PRK	RuBP	Product	<=	-0,57	<=	0,43
100000	1	CV1-R134	ATPase	Pi	Substrate	>	0,48	<=	0,52
100000	1	CV1-R134	FBPase	F6P	Product	<=	-0,09	<=	0,91
100000	1	CV1-R134	FBPase	FBP	Substrate	<=	0,23	>	0,77
100000	1	CV1-R134	PRK	ADP	Product	<=	-0,12	<=	0,88
100000	1	CV1-R134	PRK	RuBP	Product	>	-0,39	>	0,61
100000	1	CV1-R134	Rubisco	RuBP	Substrate	<=	0,17	>	0,83
100000	1	CV1-R135	ATPase	Pi	Substrate	>	0,17	<=	0,83
100000	1	CV1-R135	PGK/GAPDH	GAP	Product	>	-0,24	>	0,76
100000	1	CV1-R135	PGK/GAPDH	Pi	Product	<=	-0,63	<=	0,37
100000	1	CV1-R135	cF6PK	F6Pc	Substrate	<=	0,93	>	0,07
100000	1	CV1-R135	FBPase	F6P	Product	<=	-0,19	<=	0,81
100000	1	CV1-R135	FBPase	Pi	Product	>	-0,88	>	0,12
100000	1	CV1-R135	PRK	ADP	Product	<=	-0,65	<=	0,35
100000	1	CV1-R135	PRK	RuBP	Product	>	-0,57	>	0,43
100000	1	CV1-R136	ATPase	Pi	Substrate	>	0,76	<=	0,24
100000	1	CV1-R136	PGK/GAPDH	Pi	Product	<=	-0,42	<=	0,58
100000	1	CV1-R136	Aldo1	FBP	Product	<=	-0,71	<=	0,29
100000	1	CV1-R136	FBPase	F6P	Product	<=	-0,32	<=	0,68
100000	1	CV1-R136	PRK	ADP	Product	<=	-0,87	<=	0,13
100000	1	CV1-R137	ATPase	ADP	Substrate	<=	0,22	>	0,78
100000	1	CV1-R137	ATPase	ATP	Product	>	-0,43	>	0,57
100000	1	CV1-R137	ATPase	Pi	Substrate	>	0,16	<=	0,84
100000	1	CV1-R137	PGK/GAPDH	NADP	Product	<=	-0,85	<=	0,15
100000	1	CV1-R137	FBPase	F6P	Product	<=	-0,34	<=	0,66
100000	1	CV1-R137	FBPase	FBP	Substrate	<=	0,67	>	0,33
100000	1	CV1-R137	PRK	ADP	Product	<=	-0,47	<=	0,53
100000	1	CV1-R138	ATPase	ADP	Substrate	<=	0,13	>	0,87
100000	1	CV1-R138	ATPase	ATP	Product	>	-0,04	>	0,96
100000	1	CV1-R138	ATPase	ATP	Product	<=	-0,03	<=	0,97
100000	1	CV1-R138	ATPase	Pi	Substrate	>	0,46	<=	0,54
100000	1	CV1-R139	ATPase	ADP	Substrate	>	0,43	<=	0,57
100000	1	CV1-R139	ATPase	ATP	Product	>	-0,85	>	0,15
100000	1	CV1-R139	ATPase	Pi	Substrate	>	0,46	<=	0,54
100000	1	CV1-R139	PGK/GAPDH	GAP	Product	>	-0,21	>	0,79
100000	1	CV1-R139	PGK/GAPDH	Pi	Product	<=	-0,14	<=	0,86
100000	1	CV1-R139	FBPase	F6P	Product	<=	-0,48	<=	0,52
100000	1	CV1-R139	PRK	ADP	Product	>	-0,63	>	0,37
100000	1	CV1-R139	PRK	ADP	Product	<=	-0,49	<=	0,51
100000	1	CV1-R139	PRK	RuBP	Product	>	-0,56	>	0,44
100000	1	CV1-R139	PRK	RuBP	Product	<=	-0,39	<=	0,61
100000	1	CV1-R139	Rubisco	RuBP	Substrate	<=	0,86	>	0,14
100000	1	CV1-R140	ATPase	ADP	Substrate	<=	0,40	>	0,60
100000	1	CV1-R140	ATPase	ATP	Product	>	-0,62	>	0,38
100000	1	CV1-R140	PGK/GAPDH	Pi	Product	<=	-0,63	<=	0,37
100000	1	CV1-R140	cSPS	Pic	Allosteric_Regulator	>	-2,56	>	0,15
100000	1	CV1-R140	cSPP	Pic	Product	>	-0,50	>	0,50
100000	1	CV1-R140	FBPase	F6P	Product	<=	-0,25	<=	0,75
100000	1	CV1-R140	FBPase	FBP	Substrate	<=	0,53	>	0,47
100000	1	CV1-R140	cPGM	PGAc	Substrate	<=	0,74	>	0,26
100000	1	CV1-R140	PRK	ADP	Product	<=	-0,65	<=	0,35
100000	1	CV1-R141	ATPase	ADP	Substrate	<=	0,12	>	0,88
100000	1	CV1-R141	ATPase	Pi	Substrate	>	0,46	<=	0,54
100000	1	CV1-R141	PGK/GAPDH	ADP	Product	>	-0,42	>	0,58
100000	1	CV1-R141	cSPP	SucPc	Substrate	<=	0,06	>	0,94
100000	1	CV1-R141	FBPase	F6P	Product	<=	-0,32	<=	0,68
100000	1	CV1-R142	ATPase	Pi	Substrate	>	0,46	<=	0,54
100000	1	CV1-R142	StS	ADPGlu	Substrate	<=	0,52	>	0,48
100000	1	CV1-R142	cF6PK	DHAPc	CompI	<=	-0,71	<=	0,29
100000	1	CV1-R142	Aldo1	FBP	Product	<=	-0,49	<=	0,51
100000	1	CV1-R142	FBPase	F6P	Product	<=	-0,32	<=	0,68
100000	1	CV1-R142	PRK	ADP	Product	<=	-0,63	<=	0,37
100000	1	CV1-R142	PRK	RuBP	Product	>	-0,66	>	0,34
100000	1	CV1-R143	ATPase	ADP	Substrate	>	0,43	<=	0,57
100000	1	CV1-R143	ATPase	Pi	Substrate	>	0,46	<=	0,54
100000	1	CV1-R143	PGK/GAPDH	GAP	Product	>	-0,03	>	0,97
100000	1	CV1-R143	StS	ADPGlu	Substrate	<=	0,52	>	0,48
100000	1	CV1-R143	FBPase	F6P	Product	<=	-0,32	<=	0,68
100000	1	CV1-R143	FBPase	FBP	Substrate	>	0,51	<=	0,49
100000	1	CV1-R143	PRK	ADP	Product	<=	-0,49	<=	0,51
100000	1	CV1-R143	PRK	RuBP	Product	>	-0,66	>	0,34
100000	1	CV1-R144	ATPase	ADP	Substrate	<=	0,08	>	0,92
100000	1	CV1-R144	ATPase	Pi	Substrate	>	0,32	<=	0,68
100000	1	CV1-R144	ATPase	Pi	Substrate	<=	0,46	>	0,54
100000	1	CV1-R144	cAldo	GAPc	Substrate	>	0,22	<=	0,78
100000	1	CV1-R144	FBPase	F6P	Product	<=	-0,38	<=	0,62
100000	1	CV1-R144	PRK	ADP	Product	>	-0,47	>	0,53
100000	1	CV1-R144	PRK	ADP	Product	<=	-0,27	<=	0,73
100000	1	CV1-R144	PRK	ATP	Substrate	>	0,83	<=	0,17
100000	1	CV1-R145	ATPase	Pi	Substrate	>	0,46	<=	0,54
100000	1	CV1-R145	PGK/GAPDH	Pi	Product	<=	-0,74	<=	0,26
100000	1	CV1-R145	Aldo1	DHAP	Substrate	<=	0,38	>	0,62
100000	1	CV1-R145	FBPase	F6P	Product	<=	-0,35	<=	0,65
100000	1	CV1-R145	TK2	S7P	Substrate	<=	0,37	>	0,63
100000	1	CV1-R145	PRK	ATP	Substrate	>	0,51	<=	0,49
100000	1	CV1-R145	PRK	RuBP	Product	>	-0,52	>	0,48
100000	1	CV1-R146	ATPase	ADP	Substrate	<=	0,22	>	0,78
100000	1	CV1-R146	ATPase	Pi	Substrate	>	0,31	<=	0,69
100000	1	CV1-R146	PGK/GAPDH	ATP	Substrate	<=	0,07	>	0,93
100000	1	CV1-R146	FBPase	F6P	Product	<=	-0,34	<=	0,66
100000	1	CV1-R146	PRK	ADP	Product	<=	-0,47	<=	0,53
100000	1	CV1-R147	ATPase	ADP	Substrate	<=	0,82	>	0,18
100000	1	CV1-R147	ATPase	Pi	Substrate	>	0,46	<=	0,54
100000	1	CV1-R147	PGK/GAPDH	ADP	Product	>	-0,43	>	0,57
100000	1	CV1-R147	PGK/GAPDH	Pi	Product	<=	-0,42	<=	0,58
100000	1	CV1-R147	cSPP	Pic	Product	>	-0,64	>	0,36
100000	1	CV1-R147	cSPP	SucPc	Substrate	<=	0,32	>	0,68
100000	1	CV1-R147	FBPase	F6P	Product	<=	-0,32	<=	0,68
100000	1	CV1-R147	PRK	ADP	Product	<=	-0,49	<=	0,51
100000	1	CV1-R148	ATPase	ADP	Substrate	>	0,63	<=	0,37
100000	1	CV1-R148	PGK/GAPDH	GAP	Product	>	-0,36	>	0,64
100000	1	CV1-R148	PGK/GAPDH	Pi	Product	<=	-0,63	<=	0,37
100000	1	CV1-R148	cFBPase	FBPc	Substrate	<=	0,12	>	0,88
100000	1	CV1-R148	cSPP	SucPc	Substrate	>	0,10	<=	0,90
100000	1	CV1-R148	FBPase	F6P	Product	<=	-0,45	<=	0,55
100000	1	CV1-R148	PRK	ADP	Product	<=	-0,81	<=	0,19
100000	1	CV1-R149	ATPase	Pi	Substrate	>	0,71	<=	0,29
100000	1	CV1-R149	PGK/GAPDH	Pi	Product	>	-0,74	>	0,26
100000	1	CV1-R149	PGK/GAPDH	Pi	Product	<=	-0,37	<=	0,63
100000	1	CV1-R149	FBPase	F6P	Product	<=	-0,69	<=	0,31
100000	1	CV1-R149	cPK	PEPc	Substrate	<=	0,32	>	0,68
100000	1	CV1-R149	PRK	ADP	Product	<=	-0,38	<=	0,62
100000	1	CV1-R149	Rubisco	PGA	Product	>	-0,31	>	0,69
100000	1	CV1-R150	PGK/GAPDH	Pi	Product	<=	-0,59	<=	0,41
100000	1	CV1-R150	cSPS	Pic	Allosteric_Regulator	>	-0,68	>	0,77
100000	1	CV1-R150	cF6PK	F6Pc	Substrate	<=	0,65	>	0,35
100000	1	CV1-R150	FBPase	F6P	Product	<=	-0,25	<=	0,75
100000	1	CV1-R150	PRK	ATP	Substrate	>	0,77	<=	0,23
100000	1	CV1-R150	PRK	RuBP	Product	>	-0,39	>	0,61
100000	1	CV1-R151	ATPase	ADP	Substrate	>	0,43	<=	0,57
100000	1	CV1-R151	ATPase	ADP	Substrate	<=	0,68	>	0,32
100000	1	CV1-R151	ATPase	ATP	Product	>	-0,21	>	0,79
100000	1	CV1-R151	ATPase	Pi	Substrate	>	0,46	<=	0,54
100000	1	CV1-R151	AGPase	PGA	Allosteric_Regulator	<=	1,31	>	0,35
100000	1	CV1-R151	PGK/GAPDH	Pi	Product	>	-0,42	>	0,58
100000	1	CV1-R151	cSPS	F6Pc	Substrate	<=	0,79	>	0,21
100000	1	CV1-R151	FBPase	F6P	Product	<=	-0,32	<=	0,68
100000	1	CV1-R151	PRK	ADP	Product	<=	-0,73	<=	0,27
100000	1	CV1-R151	PRK	RuBP	Product	<=	-0,66	<=	0,34
100000	1	CV1-R152	ATPase	ADP	Substrate	<=	0,22	>	0,78
100000	1	CV1-R152	ATPase	Pi	Substrate	>	0,29	<=	0,71
100000	1	CV1-R152	FBPase	FBP	Substrate	<=	0,54	>	0,46
100000	1	CV1-R152	FBPase	Pi	Product	>	-0,39	>	0,61
100000	1	CV1-R152	TK2	S7P	Substrate	<=	0,17	>	0,83
100000	1	CV1-R152	PRK	ADP	Product	<=	-0,47	<=	0,53
100000	1	CV1-R153	ATPase	ADP	Substrate	<=	0,22	>	0,78
100000	1	CV1-R153	ATPase	Pi	Substrate	>	0,32	<=	0,68
100000	1	CV1-R153	ATPase	Pi	Substrate	<=	0,46	>	0,54
100000	1	CV1-R153	PGK/GAPDH	ATP	Substrate	<=	0,72	>	0,28
100000	1	CV1-R153	cSPP	Pic	Product	>	-0,73	>	0,27
100000	1	CV1-R153	FBPase	F6P	Product	<=	-0,38	<=	0,62
100000	1	CV1-R153	TK2	S7P	Substrate	<=	0,37	>	0,63
100000	1	CV1-R153	PRK	ADP	Product	>	-0,47	>	0,53
100000	1	CV1-R153	PRK	ADP	Product	<=	-0,27	<=	0,73
100000	1	CV1-R153	PRK	RuBP	Product	>	-0,65	>	0,35
100000	1	CV1-R154	PGK/GAPDH	ADP	Product	>	-0,09	>	0,91
100000	1	CV1-R154	PGK/GAPDH	Pi	Product	>	-0,48	>	0,52
100000	1	CV1-R154	FBPase	Pi	Product	>	-0,08	>	0,92
100000	1	CV1-R154	PRK	ADP	Product	<=	-0,73	<=	0,27
100000	1	CV1-R154	PRK	RuBP	Product	>	-0,54	>	0,46
100000	1	CV1-R154	PRK	RuBP	Product	<=	-0,39	<=	0,61
100000	1	CV1-R155	ATPase	Pi	Substrate	>	0,27	<=	0,73
100000	1	CV1-R155	PGK/GAPDH	GAP	Product	>	-0,40	>	0,60
100000	1	CV1-R155	FBPase	FBP	Substrate	<=	0,25	>	0,75
100000	1	CV1-R155	FBPase	Pi	Product	>	-0,22	>	0,78
100000	1	CV1-R155	PRK	ADP	Product	<=	-0,73	<=	0,27
100000	1	CV1-R156	ATPase	ADP	Substrate	<=	0,07	>	0,93
100000	1	CV1-R156	ATPase	ATP	Product	<=	-0,17	<=	0,83
100000	1	CV1-R156	ATPase	Pi	Substrate	>	0,46	<=	0,54
100000	1	CV1-R156	AGPase	Pi	Allosteric_Regulator	>	-1,47	>	0,27
100000	1	CV1-R156	PGK/GAPDH	ADP	Product	>	-0,11	>	0,89
100000	1	CV1-R156	PGK/GAPDH	ATP	Substrate	<=	0,53	>	0,47
100000	1	CV1-R156	PRK	RuBP	Product	<=	-0,39	<=	0,61
100000	1	CV1-R157	PGK/GAPDH	GAP	Product	>	-0,55	>	0,45
100000	1	CV1-R157	PGK/GAPDH	Pi	Product	<=	-0,63	<=	0,37
100000	1	CV1-R157	FBPase	FBP	Substrate	<=	0,15	>	0,85
100000	1	CV1-R157	PRK	ADP	Product	<=	-0,51	<=	0,49
100000	1	CV1-R157	PRK	RuBP	Product	>	-0,58	>	0,42
100000	1	CV1-R158	ATPase	ADP	Substrate	<=	0,62	>	0,38
100000	1	CV1-R158	ATPase	ATP	Product	>	-0,29	>	0,71
100000	1	CV1-R158	ATPase	Pi	Substrate	>	0,46	<=	0,54
100000	1	CV1-R158	PGK/GAPDH	ADP	Product	>	-0,55	>	0,45
100000	1	CV1-R158	FBPase	F6P	Product	<=	-0,21	<=	0,79
100000	1	CV1-R158	FBPase	FBP	Substrate	<=	0,27	>	0,73
100000	1	CV1-R158	PRK	RuBP	Product	>	-0,75	>	0,25
100000	1	CV1-R159	ATPase	ADP	Substrate	<=	0,28	>	0,72
100000	1	CV1-R159	ATPase	Pi	Substrate	>	0,16	<=	0,84
100000	1	CV1-R159	ATPase	Pi	Substrate	<=	0,38	>	0,62
100000	1	CV1-R159	PGK/GAPDH	ATP	Substrate	<=	0,88	>	0,12
100000	1	CV1-R159	PGK/GAPDH	Pi	Product	>	-0,43	>	0,57
100000	1	CV1-R159	PGK/GAPDH	PGA	Substrate	>	0,43	<=	0,57
100000	1	CV1-R159	FBPase	F6P	Product	<=	-0,25	<=	0,75
100000	1	CV1-R159	FBPase	FBP	Substrate	<=	0,87	>	0,13
100000	1	CV1-R159	PRK	ADP	Product	>	-0,52	>	0,48
100000	1	CV1-R159	PRK	RuBP	Product	>	-0,16	>	0,84
100000	1	CV1-R160	ATPase	ADP	Substrate	<=	0,36	>	0,64
100000	1	CV1-R160	ATPase	ATP	Product	>	-0,63	>	0,37
100000	1	CV1-R160	ATPase	Pi	Substrate	>	0,46	<=	0,54
100000	1	CV1-R160	PGK/GAPDH	ADP	Product	>	-0,42	>	0,58
100000	1	CV1-R160	FBPase	F6P	Product	<=	-0,32	<=	0,68
100000	1	CV1-R160	cPGM	P2GAc	Product	<=	-0,41	<=	0,59
100000	1	CV1-R160	PRK	ATP	Substrate	>	0,64	<=	0,36
100000	1	CV1-R161	ATPase	Pi	Substrate	>	0,83	<=	0,17
100000	1	CV1-R161	cSPP	SucPc	Substrate	<=	0,25	>	0,75
100000	1	CV1-R161	FBPase	FBP	Substrate	>	0,27	<=	0,73
100000	1	CV1-R161	FBPase	Pi	Product	>	-0,08	>	0,92
100000	1	CV1-R161	PRK	ADP	Product	<=	-0,49	<=	0,51
100000	1	CV1-R162	ATPase	ADP	Substrate	<=	0,08	>	0,92
100000	1	CV1-R162	ATPase	Pi	Substrate	>	0,32	<=	0,68
100000	1	CV1-R162	ATPase	Pi	Substrate	<=	0,46	>	0,54
100000	1	CV1-R162	cAldo	GAPc	Substrate	>	0,22	<=	0,78
100000	1	CV1-R162	cSPS	F6Pc	Substrate	<=	0,25	>	0,75
100000	1	CV1-R162	FBPase	F6P	Product	<=	-0,38	<=	0,62
100000	1	CV1-R162	PRK	ADP	Product	>	-0,47	>	0,53
100000	1	CV1-R162	PRK	ADP	Product	<=	-0,27	<=	0,73
100000	1	CV1-R163	ATPase	Pi	Substrate	>	0,46	<=	0,54
100000	1	CV1-R163	Aldo1	FBP	Product	<=	-0,67	<=	0,33
100000	1	CV1-R163	FBPase	F6P	Product	<=	-0,03	<=	0,97
100000	1	CV1-R163	FBPase	FBP	Substrate	<=	0,27	>	0,73
100000	1	CV1-R163	FBPase	Pi	Product	>	-0,44	>	0,56
100000	1	CV1-R163	TK1	F6P	Substrate	<=	0,70	>	0,30
100000	1	CV1-R163	PRK	ADP	Product	<=	-0,63	<=	0,37
100000	1	CV1-R164	ATPase	ADP	Substrate	>	0,68	<=	0,32
100000	1	CV1-R164	ATPase	Pi	Substrate	>	0,46	<=	0,54
100000	1	CV1-R164	PGK/GAPDH	Pi	Product	>	-0,42	>	0,58
100000	1	CV1-R164	FBPase	F6P	Product	<=	-0,32	<=	0,68
100000	1	CV1-R164	PRK	ADP	Product	<=	-0,49	<=	0,51
100000	1	CV1-R164	Rubisco	RuBP	Substrate	<=	0,20	>	0,80
100000	1	CV1-R164	Rubisco	PGA	Product	>	-0,06	>	0,94
100000	1	CV1-R165	PGK/GAPDH	GAP	Product	>	-0,14	>	0,86
100000	1	CV1-R165	cSPS	Pic	Allosteric_Regulator	>	-2,58	>	0,14
100000	1	CV1-R165	FBPase	F6P	Product	<=	-0,14	<=	0,86
100000	1	CV1-R165	FBPase	FBP	Substrate	<=	0,30	>	0,70
100000	1	CV1-R165	PRK	RuBP	Product	>	-0,39	>	0,61
100000	1	CV1-R166	ATPase	ADP	Substrate	<=	0,07	>	0,93
100000	1	CV1-R166	ATPase	ATP	Product	>	-0,17	>	0,83
100000	1	CV1-R166	ATPase	Pi	Substrate	>	0,46	<=	0,54
100000	1	CV1-R166	TK2	S7P	Substrate	>	0,10	<=	0,90
100000	1	CV1-R167	ATPase	ADP	Substrate	<=	0,36	>	0,64
100000	1	CV1-R167	ATPase	Pi	Substrate	>	0,46	<=	0,54
100000	1	CV1-R167	PGK/GAPDH	ADP	Product	>	-0,37	>	0,63
100000	1	CV1-R167	cSPS	SucPc	Product	<=	-0,18	<=	0,82
100000	1	CV1-R167	Aldo1	GAP	Substrate	<=	0,11	>	0,89
100000	1	CV1-R167	PRK	RuBP	Product	>	-0,54	>	0,46
100000	1	CV1-R168	ATPase	ADP	Substrate	<=	0,68	>	0,32
100000	1	CV1-R168	ATPase	Pi	Substrate	>	0,73	<=	0,27
100000	1	CV1-R168	FBPase	F6P	Product	<=	-0,32	<=	0,68
100000	1	CV1-R168	PRK	ADP	Product	<=	-0,49	<=	0,51
100000	1	CV1-R168	PRK	Ru5P	Substrate	>	0,25	<=	0,75
100000	1	CV1-R169	ATPase	ADP	Substrate	<=	0,31	>	0,69
100000	1	CV1-R169	ATPase	ATP	Product	>	-0,29	>	0,71
100000	1	CV1-R169	ATPase	Pi	Substrate	>	0,18	<=	0,82
100000	1	CV1-R169	cFBPase	F26BPc	Allosteric_Regulator	<=	-0,88	<=	0,56
100000	1	CV1-R169	PRK	RuBP	Product	>	-0,39	>	0,61
100000	1	CV1-R169	Rubisco	PGA	Product	>	-0,63	>	0,37
100000	1	CV1-R170	ATPase	Pi	Substrate	>	0,46	<=	0,54
100000	1	CV1-R170	PGK/GAPDH	GAP	Product	>	-0,14	>	0,86
100000	1	CV1-R170	PGK/GAPDH	Pi	Product	<=	-0,74	<=	0,26
100000	1	CV1-R170	FBPase	F6P	Product	<=	-0,35	<=	0,65
100000	1	CV1-R170	FBPase	Pi	Product	>	-0,22	>	0,78
100000	1	CV1-R170	PRK	ADP	Product	<=	-0,18	<=	0,82
100000	1	CV1-R171	ATPase	Pi	Substrate	>	0,46	<=	0,54
100000	1	CV1-R171	PGK/GAPDH	Pi	Product	<=	-0,74	<=	0,26
100000	1	CV1-R171	cFBPase	Pic	Product	<=	-0,82	<=	0,18
100000	1	CV1-R171	cSPS	Pic	Allosteric_Regulator	>	-0,39	>	0,87
100000	1	CV1-R171	PRK	ADP	Product	<=	-0,31	<=	0,69
100000	1	CV1-R171	Rubisco	Pi	Substrate	<=	0,50	>	0,50
100000	1	CV1-R172	PGK/GAPDH	Pi	Product	<=	-0,63	<=	0,37
100000	1	CV1-R172	cSPP	Pic	Product	>	-0,25	>	0,75
100000	1	CV1-R172	cSPP	SucPc	Substrate	<=	0,26	>	0,74
100000	1	CV1-R172	PRK	ADP	Product	<=	-0,65	<=	0,35
100000	1	CV1-R172	PRK	RuBP	Product	>	-0,57	>	0,43
100000	1	CV1-R173	ATPase	ADP	Substrate	<=	0,73	>	0,27
100000	1	CV1-R173	Aldo1	DHAP	Substrate	<=	0,16	>	0,84
100000	1	CV1-R173	FBPase	F6P	Product	<=	-0,14	<=	0,86
100000	1	CV1-R173	PRK	ATP	Substrate	>	0,72	<=	0,28
100000	1	CV1-R173	PRK	RuBP	Product	>	-0,39	>	0,61
100000	1	CV1-R173	Rubisco	RuBP	Substrate	<=	0,30	>	0,70
100000	1	CV1-R174	ATPase	Pi	Substrate	>	0,46	<=	0,54
100000	1	CV1-R174	PGK/GAPDH	Pi	Product	<=	-0,74	<=	0,26
100000	1	CV1-R174	cF26BPase	G6Pc	CompI	>	-0,08	>	0,92
100000	1	CV1-R174	FBPase	F6P	Product	<=	-0,35	<=	0,65
100000	1	CV1-R174	FBPase	Pi	Product	>	-0,22	>	0,78
100000	1	CV1-R174	cPK	PYRc	Product	>	-0,44	>	0,56
100000	1	CV1-R175	ATPase	ADP	Substrate	<=	0,10	>	0,90
100000	1	CV1-R175	cAldo	DHAPc	Substrate	>	0,94	<=	0,06
100000	1	CV1-R175	PRK	RuBP	Product	>	-0,39	>	0,61
100000	1	CV1-R176	ATPase	Pi	Substrate	>	0,32	<=	0,68
100000	1	CV1-R176	PGK/GAPDH	GAP	Product	>	-0,55	>	0,45
100000	1	CV1-R176	PGK/GAPDH	Pi	Product	<=	-0,63	<=	0,37
100000	1	CV1-R176	cFBPase	F6Pc	Product	>	-0,63	>	0,37
100000	1	CV1-R176	cSPS	Pic	Allosteric_Regulator	>	-1,03	>	0,66
100000	1	CV1-R176	cSPP	Pic	Product	>	-0,20	>	0,80
100000	1	CV1-R176	PRK	ADP	Product	<=	-0,43	<=	0,57
100000	1	CV1-R177	PGK/GAPDH	GAP	Product	>	-0,55	>	0,45
100000	1	CV1-R177	PGK/GAPDH	Pi	Product	<=	-0,63	<=	0,37
100000	1	CV1-R177	cAldo	DHAPc	Substrate	>	0,91	<=	0,09
100000	1	CV1-R177	cSPP	SucPc	Substrate	>	0,05	<=	0,95
100000	1	CV1-R177	FBPase	FBP	Substrate	<=	0,15	>	0,85
100000	1	CV1-R177	PRK	RuBP	Product	>	-0,58	>	0,42
100000	1	CV1-R178	ATPase	Pi	Substrate	<=	0,38	>	0,62
100000	1	CV1-R178	FNR	NADPH	Product	<=	-0,69	<=	0,31
100000	1	CV1-R178	PGK/GAPDH	GAP	Product	<=	-0,39	<=	0,61
100000	1	CV1-R178	PGK/GAPDH	Pi	Product	<=	-0,58	<=	0,42
100000	1	CV1-R178	cSPP	SucPc	Substrate	<=	0,53	>	0,47
100000	1	CV1-R178	FBPase	F6P	Product	<=	-0,25	<=	0,75
100000	1	CV1-R178	MDH	NADPH	Substrate	>	0,21	<=	0,79
100000	1	CV1-R178	PRK	ADP	Product	>	-0,33	>	0,67
100000	1	CV1-R178	PRK	RuBP	Product	>	-0,16	>	0,84
100000	1	CV1-R179	ATPase	Pi	Substrate	>	0,46	<=	0,54
100000	1	CV1-R179	PGK/GAPDH	Pi	Product	<=	-0,74	<=	0,26
100000	1	CV1-R179	cSPS	Pic	Allosteric_Regulator	>	-0,39	>	0,87
100000	1	CV1-R179	PRK	ADP	Product	<=	-0,31	<=	0,69
100000	1	CV1-R179	Rubisco	RuBP	Substrate	<=	0,65	>	0,35
100000	1	CV1-R180	PGK/GAPDH	GAP	Product	>	-0,36	>	0,64
100000	1	CV1-R180	PGK/GAPDH	Pi	Product	<=	-0,63	<=	0,37
100000	1	CV1-R180	cSPP	Pic	Product	>	-0,64	>	0,36
100000	1	CV1-R180	cSPP	SucPc	Substrate	<=	0,10	>	0,90
100000	1	CV1-R180	cPEPC	OXAc	Product	<=	-0,08	<=	0,92
100000	1	CV1-R180	PRK	ADP	Product	<=	-0,65	<=	0,35
100000	1	CV1-R181	PGK/GAPDH	GAP	Product	>	-0,55	>	0,45
100000	1	CV1-R181	PGK/GAPDH	Pi	Product	<=	-0,63	<=	0,37
100000	1	CV1-R181	cSPS	Pic	Allosteric_Regulator	>	-1,96	>	0,35
100000	1	CV1-R181	FBPase	F6P	Product	<=	-0,41	<=	0,59
100000	1	CV1-R181	PRK	RuBP	Product	>	-0,58	>	0,42
100000	1	CV1-R182	ATPase	ADP	Substrate	>	0,12	<=	0,88
100000	1	CV1-R182	ATPase	ADP	Substrate	<=	0,29	>	0,71
100000	1	CV1-R182	ATPase	Pi	Substrate	>	0,46	<=	0,54
100000	1	CV1-R182	cAldo	GAPc	Substrate	>	0,91	<=	0,09
100000	1	CV1-R182	cF6PK	Pic	Substrate	>	0,88	<=	0,12
100000	1	CV1-R182	PRK	ADP	Product	<=	-0,49	<=	0,51
100000	1	CV1-R183	ATPase	ADP	Substrate	<=	0,22	>	0,78
100000	1	CV1-R183	ATPase	Pi	Substrate	>	0,23	<=	0,77
100000	1	CV1-R183	PGK/GAPDH	PGA	Substrate	>	0,56	<=	0,44
100000	1	CV1-R183	cSPS	Pic	Allosteric_Regulator	>	-1,16	>	0,61
100000	1	CV1-R183	PRK	RuBP	Product	>	-0,71	>	0,29
100000	1	CV1-R184	ATPase	Pi	Substrate	<=	0,48	>	0,52
100000	1	CV1-R184	FBPase	F6P	Product	>	-0,25	>	0,75
100000	1	CV1-R184	FBPase	F6P	Product	<=	-0,14	<=	0,86
100000	1	CV1-R184	FBPase	FBP	Substrate	<=	0,07	>	0,93
100000	1	CV1-R184	FBPase	Pi	Product	>	-0,30	>	0,70
100000	1	CV1-R184	PRK	RuBP	Product	>	-0,39	>	0,61
100000	1	CV1-R185	ATPase	ADP	Substrate	<=	0,36	>	0,64
100000	1	CV1-R185	ATPase	Pi	Substrate	>	0,46	<=	0,54
100000	1	CV1-R185	PGK/GAPDH	ADP	Product	>	-0,37	>	0,63
100000	1	CV1-R185	cSPS	SucPc	Product	<=	-0,18	<=	0,82
100000	1	CV1-R185	cSPP	SucPc	Substrate	<=	0,27	>	0,73
100000	1	CV1-R185	Aldo2	SBP	Product	>	-0,80	>	0,20
100000	1	CV1-R186	ATPase	Pi	Substrate	>	0,82	<=	0,18
100000	1	CV1-R186	PGK/GAPDH	Pi	Product	<=	-0,42	<=	0,58
100000	1	CV1-R186	FBPase	FBP	Substrate	<=	0,07	>	0,93
100000	1	CV1-R186	PRK	ATP	Substrate	>	0,52	<=	0,48
100000	1	CV1-R187	ATPase	Pi	Substrate	>	0,27	<=	0,73
100000	1	CV1-R187	PGK/GAPDH	Pi	Product	<=	-0,32	<=	0,68
100000	1	CV1-R187	FBPase	FBP	Substrate	<=	0,25	>	0,75
100000	1	CV1-R187	PRK	ADP	Product	<=	-0,73	<=	0,27
100000	1	CV1-R188	ATPase	Pi	Substrate	<=	0,46	>	0,54
100000	1	CV1-R188	PGK/GAPDH	GAP	Product	>	-0,39	>	0,61
100000	1	CV1-R188	PGK/GAPDH	Pi	Product	<=	-0,63	<=	0,37
100000	1	CV1-R188	cSPP	Pic	Product	>	-0,27	>	0,73
100000	1	CV1-R188	cSPP	SucPc	Substrate	<=	0,05	>	0,95
100000	1	CV1-R188	PRK	ADP	Product	>	-0,65	>	0,35
100000	1	CV1-R189	AGPase	PGA	Allosteric_Regulator	>	0,32	<=	0,84
100000	1	CV1-R189	PGK/GAPDH	GAP	Product	>	-0,32	>	0,68
100000	1	CV1-R189	cSPS	SucPc	Product	<=	-0,31	<=	0,69
100000	1	CV1-R189	cSPP	Pic	Product	>	-0,12	>	0,88
100000	1	CV1-R189	cSPP	SucPc	Substrate	<=	0,09	>	0,91
100000	1	CV1-R190	ATPase	ADP	Substrate	<=	0,41	>	0,59
100000	1	CV1-R190	PGK/GAPDH	GAP	Product	>	-0,20	>	0,80
100000	1	CV1-R190	TK1	Xu5P	Product	<=	-0,49	<=	0,51
100000	1	CV1-R190	PRK	ADP	Product	<=	-0,73	<=	0,27
100000	1	CV1-R190	PRK	ATP	Substrate	>	0,66	<=	0,34
100000	1	CV1-R191	ATPase	ADP	Substrate	<=	0,22	>	0,78
100000	1	CV1-R191	PGK/GAPDH	Pi	Product	<=	-0,62	<=	0,38
100000	1	CV1-R191	cSPP	Pic	Product	>	-0,33	>	0,67
100000	1	CV1-R191	cSPP	SucPc	Substrate	<=	0,17	>	0,83
100000	1	CV1-R192	ATPase	ADP	Substrate	<=	0,22	>	0,78
100000	1	CV1-R192	AGPase	PGA	Allosteric_Regulator	<=	0,25	>	0,88
100000	1	CV1-R192	PGK/GAPDH	ADP	Product	>	-0,20	>	0,80
100000	1	CV1-R192	PGK/GAPDH	Pi	Product	<=	-0,62	<=	0,38
100000	1	CV1-R193	PGK/GAPDH	Pi	Product	<=	-0,63	<=	0,37
100000	1	CV1-R193	cSPP	Pic	Product	>	-0,27	>	0,73
100000	1	CV1-R193	cSPP	SucPc	Substrate	<=	0,05	>	0,95
100000	1	CV1-R194	PGK/GAPDH	Pi	Product	<=	-0,63	<=	0,37
100000	1	CV1-R194	cSPP	SucPc	Substrate	<=	0,50	>	0,50
100000	1	CV1-R194	FBPase	Pi	Product	>	-0,26	>	0,74
100000	1	CV1-R194	PRK	ADP	Product	<=	-0,65	<=	0,35
100000	1	CV1-R195	ATPase	Pi	Substrate	<=	0,46	>	0,54
100000	1	CV1-R195	AGPase	PGA	Allosteric_Regulator	<=	0,32	>	0,84
100000	1	CV1-R195	cSPS	SucPc	Product	<=	-0,31	<=	0,69
100000	1	CV1-R195	cSPP	Pic	Product	>	-0,12	>	0,88
100000	1	CV1-R195	cSPP	SucPc	Substrate	<=	0,09	>	0,91
100000	1	CV1-R195	cF26BPase	GAPc	Allosteric_Regulator	>	0,17	<=	0,83
100000	1	CV1-R196	PGK/GAPDH	GAP	Product	>	-0,35	>	0,65
100000	1	CV1-R196	PGK/GAPDH	Pi	Product	<=	-0,62	<=	0,38
100000	1	CV1-R196	PGK/GAPDH	PGA	Substrate	<=	0,04	>	0,96
100000	1	CV1-R196	cSPP	Pic	Product	>	-0,33	>	0,67
100000	1	CV1-R197	PGK/GAPDH	GAP	Product	<=	-0,55	<=	0,45
100000	1	CV1-R197	PGK/GAPDH	Pi	Product	<=	-0,63	<=	0,37
100000	1	CV1-R197	cSPS	Pic	Allosteric_Regulator	>	-1,22	>	0,59
100000	1	CV1-R197	TK1	Xu5P	Product	>	-0,28	>	0,72
100000	1	CV1-R197	SBPase	Pi	Product	>	-0,09	>	0,91
100000	1	CV1-R197	PRK	ADP	Product	<=	-0,33	<=	0,67
100000	1	CV1-R198	cSPS	SucPc	Product	<=	-0,31	<=	0,69
100000	1	CV1-R198	cSPP	Pic	Product	>	-0,12	>	0,88
100000	1	CV1-R198	cSPP	SucPc	Substrate	<=	0,09	>	0,91
100000	1	CV1-R199	PGK/GAPDH	Pi	Product	<=	-0,43	<=	0,57
100000	1	CV1-R199	cSPP	SucPc	Substrate	<=	0,09	>	0,91
100000	1	CV1-R199	PRK	RuBP	Product	>	-0,74	>	0,26
100000	1	CV1-R200	PRK	RuBP	Product	>	-0,39	>	0,61
100000	1	CV1-R201	ATPase	ADP	Substrate	>	0,21	<=	0,79
100000	1	CV1-R201	ATPase	Pi	Substrate	<=	0,68	>	0,32
100000	1	CV1-R201	PGK/GAPDH	Pi	Product	>	-0,51	>	0,49
100000	1	CV1-R201	StS	ADPGlu	Substrate	>	0,37	<=	0,63
100000	1	CV1-R201	cSPS	Pic	Allosteric_Regulator	<=	-1,11	<=	0,63
100000	1	CV1-R201	PRK	RuBP	Product	<=	-0,74	<=	0,26
100000	1	CV1-R202	ATPase	ADP	Substrate	>	0,30	<=	0,70
100000	1	CV1-R202	ATPase	Pi	Substrate	<=	0,19	>	0,81
100000	1	CV1-R202	PGK/GAPDH	Pi	Product	>	-0,56	>	0,44
100000	1	CV1-R202	cSPP	Pic	Product	<=	-0,55	<=	0,45
100000	1	CV1-R202	PRK	RuBP	Product	<=	-0,16	<=	0,84
100000	1	CV1-R203	ATPase	Pi	Substrate	<=	0,19	>	0,81
100000	1	CV1-R203	PGK/GAPDH	Pi	Product	>	-0,19	>	0,81
100000	1	CV1-R203	PRK	RuBP	Product	<=	-0,16	<=	0,84
100000	1	CV1-R204	ATPase	ADP	Substrate	>	0,43	<=	0,57
100000	1	CV1-R204	ATPase	Pi	Substrate	<=	0,38	>	0,62
100000	1	CV1-R204	PGK/GAPDH	GAP	Product	<=	-0,38	<=	0,62
100000	1	CV1-R204	cSPS	Pic	Allosteric_Regulator	<=	-1,02	<=	0,66
100000	1	CV1-R204	cSPP	SucPc	Substrate	>	0,29	<=	0,71
100000	1	CV1-R204	PRK	RuBP	Product	<=	-0,25	<=	0,75
100000	1	CV1-R205	ATPase	Pi	Substrate	<=	0,13	>	0,87
100000	1	CV1-R205	AGPase	ADPGlu	Product	>	-0,65	>	0,35
100000	1	CV1-R205	PGK/GAPDH	GAP	Product	<=	-0,04	<=	0,96
100000	1	CV1-R205	PGK/GAPDH	Pi	Product	>	-0,43	>	0,57
100000	1	CV1-R205	Rubisco	RuBP	Substrate	>	0,65	<=	0,35
100000	1	CV1-R206	ATPase	ADP	Substrate	>	0,50	<=	0,50
100000	1	CV1-R206	ATPase	Pi	Substrate	<=	0,53	>	0,47
100000	1	CV1-R206	PGK/GAPDH	Pi	Product	>	-0,11	>	0,89
100000	1	CV1-R206	FBPase	F6P	Product	>	-0,56	>	0,44
100000	1	CV1-R206	FBPase	FBP	Substrate	<=	0,43	>	0,57
100000	1	CV1-R206	PRK	RuBP	Product	<=	-0,18	<=	0,82
100000	1	CV1-R207	ATPase	ADP	Substrate	>	0,40	<=	0,60
100000	1	CV1-R207	ATPase	Pi	Substrate	<=	0,46	>	0,54
100000	1	CV1-R207	PGK/GAPDH	GAP	Product	<=	-0,36	<=	0,64
100000	1	CV1-R207	cFBPase	FBPc	Substrate	>	0,09	<=	0,91
100000	1	CV1-R207	cSPP	Pic	Product	<=	-0,18	<=	0,82
100000	1	CV1-R207	cF6PK	F26BPc	Product	<=	-0,20	<=	0,80
100000	1	CV1-R207	PRK	RuBP	Product	<=	-0,57	<=	0,43
100000	1	CV1-R208	ATPase	ADP	Substrate	>	0,43	<=	0,57
100000	1	CV1-R208	cSPS	Pic	Allosteric_Regulator	<=	-0,97	<=	0,68
100000	1	CV1-R208	cSPP	SucPc	Substrate	>	0,32	<=	0,68
100000	1	CV1-R208	Aldo1	GAP	Substrate	>	0,73	<=	0,27
100000	1	CV1-R208	FBPase	FBP	Substrate	>	0,43	<=	0,57
100000	1	CV1-R208	PRK	RuBP	Product	<=	-0,66	<=	0,34
100000	1	CV1-R209	ATPase	ADP	Substrate	>	0,68	<=	0,32
100000	1	CV1-R209	PGK/GAPDH	Pi	Product	>	-0,42	>	0,58
100000	1	CV1-R209	FBPase	F6P	Product	<=	-0,32	<=	0,68
100000	1	CV1-R209	FBPase	FBP	Substrate	>	0,05	<=	0,95
100000	1	CV1-R209	PRK	RuBP	Product	<=	-0,66	<=	0,34
100000	1	CV1-R209	Rubisco	RuBP	Substrate	>	0,20	<=	0,80
100000	1	CV1-R210	ATPase	ADP	Substrate	>	0,70	<=	0,30
100000	1	CV1-R210	ATPase	Pi	Substrate	<=	0,88	>	0,12
100000	1	CV1-R210	PGK/GAPDH	Pi	Product	>	-0,32	>	0,68
100000	1	CV1-R210	cAldo	GAPc	Substrate	<=	0,65	>	0,35
100000	1	CV1-R210	cSPP	Pic	Product	<=	-0,32	<=	0,68
100000	1	CV1-R210	PRK	RuBP	Product	<=	-0,46	<=	0,54
100000	1	CV1-R211	ATPase	ADP	Substrate	>	0,43	<=	0,57
100000	1	CV1-R211	ATPase	Pi	Substrate	<=	0,33	>	0,67
100000	1	CV1-R211	PGK/GAPDH	GAP	Product	<=	-0,35	<=	0,65
100000	1	CV1-R211	PGK/GAPDH	Pi	Product	>	-0,52	>	0,48
100000	1	CV1-R211	cSPS	Pic	Allosteric_Regulator	<=	-0,82	<=	0,73
100000	1	CV1-R211	PRK	RuBP	Product	<=	-0,16	<=	0,84
100000	1	CV1-R212	ATPase	ADP	Substrate	>	0,50	<=	0,50
100000	1	CV1-R212	ATPase	Pi	Substrate	>	0,38	<=	0,62
100000	1	CV1-R212	PGK/GAPDH	Pi	Product	>	-0,50	>	0,50
100000	1	CV1-R212	FBPase	F6P	Product	>	-0,51	>	0,49
100000	1	CV1-R212	FBPase	F6P	Product	<=	-0,25	<=	0,75
100000	1	CV1-R212	FBPase	FBP	Substrate	>	0,49	<=	0,51
100000	1	CV1-R212	PRK	ADP	Product	>	-0,53	>	0,47
100000	1	CV1-R212	PRK	ADP	Product	<=	-0,28	<=	0,72
100000	1	CV1-R212	PRK	RuBP	Product	<=	-0,21	<=	0,79
100000	1	CV1-R213	ATPase	Pi	Substrate	<=	0,22	>	0,78
100000	1	CV1-R213	PGK/GAPDH	Pi	Product	>	-0,47	>	0,53
100000	1	CV1-R213	cSPP	Pic	Product	<=	-0,17	<=	0,83
100000	1	CV1-R213	cSPP	SucPc	Substrate	>	0,11	<=	0,89
100000	1	CV1-R213	FBPase	F6P	Product	>	-0,25	>	0,75
100000	1	CV1-R214	ATPase	ADP	Substrate	>	0,43	<=	0,57
100000	1	CV1-R214	PGK/GAPDH	ADP	Product	<=	-0,43	<=	0,57
100000	1	CV1-R214	cSPS	Pic	Allosteric_Regulator	<=	-0,97	<=	0,68
100000	1	CV1-R214	PRK	ADP	Product	<=	-0,71	<=	0,29
100000	1	CV1-R214	PRK	ATP	Substrate	<=	0,23	>	0,77
100000	1	CV1-R214	PRK	RuBP	Product	<=	-0,70	<=	0,30
100000	1	CV1-R215	ATPase	ADP	Substrate	>	0,70	<=	0,30
100000	1	CV1-R215	PGK/GAPDH	Pi	Product	>	-0,32	>	0,68
100000	1	CV1-R215	FBPase	Pi	Product	<=	-0,59	<=	0,41
100000	1	CV1-R215	PRK	ADP	Product	<=	-0,63	<=	0,37
100000	1	CV1-R215	PRK	RuBP	Product	<=	-0,46	<=	0,54
100000	1	CV1-R216	ATPase	ADP	Substrate	>	0,27	<=	0,73
100000	1	CV1-R216	ATPase	Pi	Substrate	<=	0,19	>	0,81
100000	1	CV1-R216	PGK/GAPDH	GAP	Product	<=	-0,37	<=	0,63
100000	1	CV1-R216	cSPS	Pic	Allosteric_Regulator	<=	-1,28	<=	0,57
100000	1	CV1-R216	cSPP	SucPc	Substrate	>	0,10	<=	0,90
100000	1	CV1-R216	PRK	RuBP	Product	<=	-0,16	<=	0,84
100000	1	CV1-R217	ATPase	ADP	Substrate	>	0,30	<=	0,70
100000	1	CV1-R217	ATPase	Pi	Substrate	<=	0,19	>	0,81
100000	1	CV1-R217	PGK/GAPDH	Pi	Product	>	-0,56	>	0,44
100000	1	CV1-R217	cPEPC	PEPc	Substrate	>	0,88	<=	0,12
100000	1	CV1-R217	PRK	ADP	Product	<=	-0,51	<=	0,49
100000	1	CV1-R217	PRK	RuBP	Product	<=	-0,16	<=	0,84
100000	1	CV1-R218	ATPase	Pi	Substrate	<=	0,16	>	0,84
100000	1	CV1-R218	PGK/GAPDH	ADP	Product	<=	-0,32	<=	0,68
100000	1	CV1-R218	PGK/GAPDH	GAP	Product	<=	-0,04	<=	0,96
100000	1	CV1-R218	PGK/GAPDH	Pi	Product	>	-0,43	>	0,57
100000	1	CV1-R218	Rubisco	RuBP	Substrate	>	0,65	<=	0,35
100000	1	CV1-R219	ATPase	ADP	Substrate	>	0,50	<=	0,50
100000	1	CV1-R219	PGK/GAPDH	Pi	Product	>	-0,50	>	0,50
100000	1	CV1-R219	cSPS	Pic	Allosteric_Regulator	<=	-1,76	<=	0,41
100000	1	CV1-R219	PRK	ADP	Product	>	-0,53	>	0,47
100000	1	CV1-R219	PRK	RuBP	Product	<=	-0,18	<=	0,82
100000	1	CV1-R219	Rubisco	RuBP	Substrate	>	0,74	<=	0,26
100000	1	CV1-R220	ATPase	Pi	Substrate	<=	0,48	>	0,52
100000	1	CV1-R220	cSPP	Pic	Product	<=	-0,46	<=	0,54
100000	1	CV1-R220	FBPase	F6P	Product	>	-0,14	>	0,86
100000	1	CV1-R220	FBPase	FBP	Substrate	>	0,33	<=	0,67
100000	1	CV1-R220	PRK	RuBP	Product	<=	-0,06	<=	0,94
100000	1	CV1-R221	ATPase	ADP	Substrate	>	0,07	<=	0,93
100000	1	CV1-R221	cSPP	SucPc	Substrate	>	0,27	<=	0,73
100000	1	CV1-R221	FBPase	F6P	Product	>	-0,32	>	0,68
100000	1	CV1-R221	cEnolase	PEPc	Product	>	-0,92	>	0,08
100000	1	CV1-R221	PRK	ADP	Product	>	-0,49	>	0,51
100000	1	CV1-R221	PRK	RuBP	Product	<=	-0,54	<=	0,46
100000	1	CV1-R222	ATPase	ADP	Substrate	>	0,31	<=	0,69
100000	1	CV1-R222	ATPase	Pi	Substrate	<=	0,38	>	0,62
100000	1	CV1-R222	PGK/GAPDH	Pi	Product	>	-0,59	>	0,41
100000	1	CV1-R222	cSPS	F6Pc	Substrate	>	0,07	<=	0,93
100000	1	CV1-R222	cSPP	SucPc	Substrate	>	0,13	<=	0,87
100000	1	CV1-R222	PRK	ADP	Product	>	-0,51	>	0,49
100000	1	CV1-R222	PRK	RuBP	Product	<=	-0,16	<=	0,84
100000	1	CV1-R223	ATPase	Pi	Substrate	<=	0,48	>	0,52
100000	1	CV1-R223	cSPP	SucPc	Substrate	>	0,32	<=	0,68
100000	1	CV1-R223	FBPase	F6P	Product	>	-0,14	>	0,86
100000	1	CV1-R223	FBPase	Pi	Product	<=	-0,35	<=	0,65
100000	1	CV1-R224	ATPase	ADP	Substrate	>	0,63	<=	0,37
100000	1	CV1-R224	ATPase	Pi	Substrate	<=	0,46	>	0,54
100000	1	CV1-R224	cSPP	SucPc	Substrate	>	0,10	<=	0,90
100000	1	CV1-R224	PRK	ADP	Product	>	-0,81	>	0,19
100000	1	CV1-R224	PRK	ADP	Product	<=	-0,65	<=	0,35
100000	1	CV1-R224	PRK	RuBP	Product	<=	-0,57	<=	0,43
100000	1	CV1-R225	ATPase	ADP	Substrate	>	0,21	<=	0,79
100000	1	CV1-R225	ATPase	Pi	Substrate	<=	0,68	>	0,32
100000	1	CV1-R225	PGK/GAPDH	GAP	Product	<=	-0,55	<=	0,45
100000	1	CV1-R225	cUGPase	UDPGlu_c	Product	<=	-0,16	<=	0,84
100000	1	CV1-R225	cSPS	Pic	Allosteric_Regulator	<=	-1,11	<=	0,63
100000	1	CV1-R225	SBPase	Pi	Product	<=	-0,23	<=	0,77
100000	1	CV1-R225	PRK	RuBP	Product	<=	-0,74	<=	0,26
100000	1	CV1-R226	ATPase	ADP	Substrate	>	0,43	<=	0,57
100000	1	CV1-R226	PGK/GAPDH	ADP	Product	<=	-0,43	<=	0,57
100000	1	CV1-R226	StS	ADPGlu	Substrate	>	0,08	<=	0,92
100000	1	CV1-R226	cSPS	Pic	Allosteric_Regulator	<=	-0,97	<=	0,68
100000	1	CV1-R226	PRK	ADP	Product	>	-0,71	>	0,29
100000	1	CV1-R226	PRK	RuBP	Product	<=	-0,66	<=	0,34
100000	1	CV1-R227	ATPase	ADP	Substrate	>	0,82	<=	0,18
100000	1	CV1-R227	ATPase	Pi	Substrate	>	0,46	<=	0,54
100000	1	CV1-R227	cSPS	Pic	Allosteric_Regulator	<=	-0,97	<=	0,68
100000	1	CV1-R227	Aldo1	FBP	Product	>	-0,71	>	0,29
100000	1	CV1-R227	FBPase	F6P	Product	<=	-0,32	<=	0,68
100000	1	CV1-R227	PRK	RuBP	Product	<=	-0,76	<=	0,24
100000	1	CV1-R228	ATPase	ADP	Substrate	>	0,43	<=	0,57
100000	1	CV1-R228	ATPase	Pi	Substrate	<=	0,80	>	0,20
100000	1	CV1-R228	PGK/GAPDH	GAP	Product	<=	-0,21	<=	0,79
100000	1	CV1-R228	PGK/GAPDH	Pi	Product	>	-0,70	>	0,30
100000	1	CV1-R228	FBPase	F6P	Product	<=	-0,32	<=	0,68
100000	1	CV1-R228	PRK	ADP	Product	>	-0,63	>	0,37
100000	1	CV1-R228	PRK	ATP	Substrate	<=	0,57	>	0,43
100000	1	CV1-R228	PRK	RuBP	Product	<=	-0,39	<=	0,61
100000	1	CV1-R229	ATPase	Pi	Substrate	<=	0,27	>	0,73
100000	1	CV1-R229	cSPS	Pic	Allosteric_Regulator	<=	-2,10	<=	0,30
100000	1	CV1-R229	FBPase	F6P	Product	<=	-0,34	<=	0,66
100000	1	CV1-R229	PRK	RuBP	Product	<=	-0,86	<=	0,14
100000	1	CV1-R230	ATPase	ADP	Substrate	<=	0,31	>	0,69
100000	1	CV1-R230	ATPase	ATP	Product	<=	-0,29	<=	0,71
100000	1	CV1-R230	ATPase	Pi	Substrate	<=	0,38	>	0,62
100000	1	CV1-R230	PGK/GAPDH	ADP	Product	<=	-0,18	<=	0,82
100000	1	CV1-R230	PGK/GAPDH	GAP	Product	<=	-0,13	<=	0,87
100000	1	CV1-R230	PGK/GAPDH	Pi	Product	>	-0,59	>	0,41
100000	1	CV1-R230	cFBPase	Pic	Product	>	-0,76	>	0,24
100000	1	CV1-R230	FBPase	F6P	Product	<=	-0,25	<=	0,75
100000	1	CV1-R230	PRK	ADP	Product	>	-0,51	>	0,49
100000	1	CV1-R230	PRK	RuBP	Product	>	-0,39	>	0,61
100000	1	CV1-R230	PRK	RuBP	Product	<=	-0,16	<=	0,84
100000	1	CV1-R231	ATPase	ADP	Substrate	>	0,50	<=	0,50
100000	1	CV1-R231	ATPase	Pi	Substrate	>	0,38	<=	0,62
100000	1	CV1-R231	ATPase	Pi	Substrate	<=	0,53	>	0,47
100000	1	CV1-R231	PGK/GAPDH	GAP	Product	<=	-0,57	<=	0,43
100000	1	CV1-R231	Aldo1	FBP	Product	>	-0,91	>	0,09
100000	1	CV1-R231	FBPase	F6P	Product	>	-0,56	>	0,44
100000	1	CV1-R231	FBPase	FBP	Substrate	>	0,43	<=	0,57
100000	1	CV1-R231	PRK	RuBP	Product	<=	-0,18	<=	0,82
100000	1	CV1-R232	ATPase	ADP	Substrate	>	0,33	<=	0,67
100000	1	CV1-R232	PGK/GAPDH	ADP	Product	<=	-0,48	<=	0,52
100000	1	CV1-R232	cF6PK	PGAc	CompI	>	-0,19	>	0,81
100000	1	CV1-R232	cF26BPase	F6Pc	Product	>	-0,45	>	0,55
100000	1	CV1-R232	FBPase	F6P	Product	<=	-0,25	<=	0,75
100000	1	CV1-R232	PRK	ADP	Product	>	-0,28	>	0,72
100000	1	CV1-R232	PRK	ATP	Substrate	<=	0,51	>	0,49
100000	1	CV1-R232	PRK	RuBP	Product	<=	-0,16	<=	0,84
100000	1	CV1-R233	ATPase	ADP	Substrate	>	0,33	<=	0,67
100000	1	CV1-R233	PGK/GAPDH	Pi	Product	>	-0,60	>	0,40
100000	1	CV1-R233	cFBPase	Pic	Product	>	-0,98	>	0,02
100000	1	CV1-R233	cF6PK	DHAPc	CompI	<=	-0,10	<=	0,90
100000	1	CV1-R233	FBPase	F6P	Product	>	-0,85	>	0,15
100000	1	CV1-R233	FBPase	F6P	Product	<=	-0,25	<=	0,75
100000	1	CV1-R233	PRK	ADP	Product	>	-0,28	>	0,72
100000	1	CV1-R233	PRK	ATP	Substrate	<=	0,51	>	0,49
100000	1	CV1-R233	PRK	RuBP	Product	<=	-0,16	<=	0,84
100000	1	CV1-R234	ATPase	ADP	Substrate	>	0,51	<=	0,49
100000	1	CV1-R234	PGK/GAPDH	GAP	Product	<=	-0,21	<=	0,79
100000	1	CV1-R234	cFBPase	F6Pc	Product	<=	-0,58	<=	0,42
100000	1	CV1-R234	cSPS	Pic	Allosteric_Regulator	<=	-1,14	<=	0,62
100000	1	CV1-R234	FBPase	F6P	Product	>	-0,25	>	0,75
100000	1	CV1-R234	cEnolase	P2GAc	Substrate	>	0,14	<=	0,86
100000	1	CV1-R234	PRK	ADP	Product	<=	-0,48	<=	0,52
100000	1	CV1-R234	PRK	RuBP	Product	>	-0,39	>	0,61
100000	1	CV1-R234	PRK	RuBP	Product	<=	-0,20	<=	0,80
100000	1	CV1-R235	ATPase	ADP	Substrate	>	0,35	<=	0,65
100000	1	CV1-R235	PGK/GAPDH	GAP	Product	<=	-0,21	<=	0,79
100000	1	CV1-R235	PGK/GAPDH	Pi	Product	>	-0,48	>	0,52
100000	1	CV1-R235	cSPS	Pic	Allosteric_Regulator	<=	-1,14	<=	0,62
100000	1	CV1-R235	FBPase	F6P	Product	>	-0,25	>	0,75
100000	1	CV1-R235	PRK	RuBP	Product	<=	-0,20	<=	0,80
100000	1	CV1-R236	ATPase	ADP	Substrate	>	0,43	<=	0,57
100000	1	CV1-R236	PGK/GAPDH	GAP	Product	<=	-0,21	<=	0,79
100000	1	CV1-R236	PGK/GAPDH	Pi	Product	>	-0,70	>	0,30
100000	1	CV1-R236	cSPS	Pic	Allosteric_Regulator	<=	-0,84	<=	0,72
100000	1	CV1-R236	FBPase	F6P	Product	<=	-0,48	<=	0,52
100000	1	CV1-R236	FBPase	FBP	Substrate	>	0,24	<=	0,76
100000	1	CV1-R236	PRK	ADP	Product	>	-0,63	>	0,37
100000	1	CV1-R236	PRK	ADP	Product	<=	-0,49	<=	0,51
100000	1	CV1-R236	PRK	ATP	Substrate	<=	0,57	>	0,43
100000	1	CV1-R236	PRK	RuBP	Product	>	-0,66	>	0,34
100000	1	CV1-R236	PRK	RuBP	Product	<=	-0,39	<=	0,61
100000	1	CV1-R237	ATPase	ADP	Substrate	>	0,36	<=	0,64
100000	1	CV1-R237	PGK/GAPDH	Pi	Product	>	-0,74	>	0,26
100000	1	CV1-R237	FBPase	F6P	Product	>	-0,69	>	0,31
100000	1	CV1-R237	FBPase	FBP	Substrate	>	0,07	<=	0,93
100000	1	CV1-R237	PRK	ADP	Product	>	-0,49	>	0,51
100000	1	CV1-R237	PRK	RuBP	Product	<=	-0,55	<=	0,45
100000	1	CV1-R238	ATPase	ADP	Substrate	>	0,43	<=	0,57
100000	1	CV1-R238	ATPase	Pi	Substrate	<=	0,38	>	0,62
100000	1	CV1-R238	PGK/GAPDH	Pi	Product	>	-0,14	>	0,86
100000	1	CV1-R238	cF26BPase	G6Pc	CompI	<=	-0,06	<=	0,94
100000	1	CV1-R238	PRK	RuBP	Product	<=	-0,16	<=	0,84
100000	1	CV1-R239	ATPase	Pi	Substrate	<=	0,38	>	0,62
100000	1	CV1-R239	PGK/GAPDH	ADP	Product	<=	-0,16	<=	0,84
100000	1	CV1-R239	PGK/GAPDH	GAP	Product	<=	-0,34	<=	0,66
100000	1	CV1-R239	cSPS	Pic	Allosteric_Regulator	<=	-0,68	<=	0,77
100000	1	CV1-R239	cSPP	SucPc	Substrate	>	0,30	<=	0,70
100000	1	CV1-R239	PRK	ADP	Product	>	-0,51	>	0,49
100000	1	CV1-R239	PRK	RuBP	Product	<=	-0,16	<=	0,84
100000	1	CV1-R240	ATPase	ADP	Substrate	>	0,33	<=	0,67
100000	1	CV1-R240	PGK/GAPDH	ADP	Product	<=	-0,33	<=	0,67
100000	1	CV1-R240	PGK/GAPDH	GAP	Product	<=	-0,23	<=	0,77
100000	1	CV1-R240	cSPP	Pic	Product	<=	-0,37	<=	0,63
100000	1	CV1-R240	FBPase	F6P	Product	<=	-0,25	<=	0,75
100000	1	CV1-R240	PRK	ADP	Product	>	-0,28	>	0,72
100000	1	CV1-R240	PRK	RuBP	Product	<=	-0,26	<=	0,74
100000	1	CV1-R241	ATPase	ADP	Substrate	>	0,65	<=	0,35
100000	1	CV1-R241	ATPase	Pi	Substrate	>	0,38	<=	0,62
100000	1	CV1-R241	PGK/GAPDH	ADP	Product	<=	-0,57	<=	0,43
100000	1	CV1-R241	FBPase	F6P	Product	<=	-0,25	<=	0,75
100000	1	CV1-R241	PRK	ADP	Product	>	-0,16	>	0,84
100000	1	CV1-R241	PRK	ATP	Substrate	<=	0,46	>	0,54
100000	1	CV1-R242	ATPase	ADP	Substrate	>	0,22	<=	0,78
100000	1	CV1-R242	ATPase	Pi	Substrate	<=	0,46	>	0,54
100000	1	CV1-R242	PGK/GAPDH	ATP	Substrate	<=	0,95	>	0,05
100000	1	CV1-R242	PGK/GAPDH	Pi	Product	>	-0,84	>	0,16
100000	1	CV1-R242	cSPP	SucPc	Substrate	>	0,05	<=	0,95
100000	1	CV1-R242	FBPase	FBP	Substrate	>	0,15	<=	0,85
100000	1	CV1-R242	PRK	ADP	Product	>	-0,65	>	0,35
100000	1	CV1-R242	PRK	RuBP	Product	<=	-0,39	<=	0,61
100000	1	CV1-R243	ATPase	ADP	Substrate	>	0,15	<=	0,85
100000	1	CV1-R243	ATPase	ATP	Product	>	-0,49	>	0,51
100000	1	CV1-R243	ATPase	Pi	Substrate	>	0,46	<=	0,54
100000	1	CV1-R243	ATPase	Pi	Substrate	<=	0,67	>	0,33
100000	1	CV1-R243	cSPP	SucPc	Substrate	>	0,08	<=	0,92
100000	1	CV1-R243	FBPase	F6P	Product	<=	-0,32	<=	0,68
100000	1	CV1-R243	PRK	ADP	Product	>	-0,49	>	0,51
100000	1	CV1-R243	PRK	RuBP	Product	<=	-0,57	<=	0,43
100000	1	CV1-R243	Rubisco	PGA	Product	<=	-0,65	<=	0,35
100000	1	CV1-R244	ATPase	ADP	Substrate	>	0,43	<=	0,57
100000	1	CV1-R244	ATPase	Pi	Substrate	<=	0,38	>	0,62
100000	1	CV1-R244	PGK/GAPDH	Pi	Product	>	-0,52	>	0,48
100000	1	CV1-R244	cSPS	Pic	Allosteric_Regulator	<=	-0,82	<=	0,73
100000	1	CV1-R244	cF26BPase	GAPc	Allosteric_Regulator	>	0,08	<=	0,92
100000	1	CV1-R244	Aldo1	DHAP	Substrate	<=	0,78	>	0,22
100000	1	CV1-R244	PyrTrans (phen)	PYRc	Substrate	>	0,31	<=	0,69
100000	1	CV1-R244	PRK	RuBP	Product	<=	-0,16	<=	0,84
100000	1	CV1-R245	ATPase	Pi	Substrate	<=	0,16	>	0,84
100000	1	CV1-R245	PGK/GAPDH	Pi	Product	>	-0,07	>	0,93
100000	1	CV1-R246	ATPase	ADP	Substrate	>	0,50	<=	0,50
100000	1	CV1-R246	PGK/GAPDH	ADP	Product	<=	-0,42	<=	0,58
100000	1	CV1-R246	PGK/GAPDH	GAP	Product	<=	-0,06	<=	0,94
100000	1	CV1-R246	PGK/GAPDH	Pi	Product	>	-0,93	>	0,07
100000	1	CV1-R246	cSPS	Pic	Allosteric_Regulator	<=	-1,22	<=	0,59
100000	1	CV1-R246	cSPP	Pic	Product	<=	-0,15	<=	0,85
100000	1	CV1-R246	MDH	NADPH	Substrate	<=	0,69	>	0,31
100000	1	CV1-R246	PRK	ADP	Product	>	-0,53	>	0,47
100000	1	CV1-R246	PRK	RuBP	Product	<=	-0,27	<=	0,73
100000	1	CV1-R247	PGK/GAPDH	ADP	Product	<=	-0,49	<=	0,51
100000	1	CV1-R247	PGK/GAPDH	Pi	Product	>	-0,83	>	0,17
100000	1	CV1-R247	FBPase	F6P	Product	<=	-0,25	<=	0,75
100000	1	CV1-R247	PRK	ADP	Product	>	-0,22	>	0,78
100000	1	CV1-R247	PRK	ATP	Substrate	<=	0,58	>	0,42
100000	1	CV1-R247	PRK	RuBP	Product	<=	-0,16	<=	0,84
100000	1	CV1-R247	Rubisco	PGA	Product	<=	-0,20	<=	0,80
100000	1	CV1-R248	ATPase	ADP	Substrate	>	0,29	<=	0,71
100000	1	CV1-R248	ATPase	Pi	Substrate	>	0,46	<=	0,54
100000	1	CV1-R248	PGK/GAPDH	ADP	Product	<=	-0,56	<=	0,44
100000	1	CV1-R248	PGK/GAPDH	Pi	Product	<=	-0,53	<=	0,47
100000	1	CV1-R248	cSPP	SucPc	Substrate	>	0,13	<=	0,87
100000	1	CV1-R248	FBPase	F6P	Product	>	-0,32	>	0,68
100000	1	CV1-R248	PyrTrans (phen)	PYRc	Substrate	<=	0,62	>	0,38
100000	1	CV1-R248	PRK	RuBP	Product	<=	-0,47	<=	0,53
100000	1	CV1-R249	ATPase	ADP	Substrate	>	0,36	<=	0,64
100000	1	CV1-R249	PGK/GAPDH	ADP	Product	<=	-0,27	<=	0,73
100000	1	CV1-R249	PGK/GAPDH	Pi	Product	>	-0,74	>	0,26
100000	1	CV1-R249	PRK	ADP	Product	>	-0,49	>	0,51
100000	1	CV1-R249	PRK	ATP	Substrate	<=	0,67	>	0,33
100000	1	CV1-R249	PRK	RuBP	Product	<=	-0,39	<=	0,61
100000	1	CV1-R250	ATPase	ADP	Substrate	>	0,43	<=	0,57
100000	1	CV1-R250	ATPase	Pi	Substrate	<=	0,38	>	0,62
100000	1	CV1-R250	PGK/GAPDH	GAP	Product	<=	-0,25	<=	0,75
100000	1	CV1-R250	PGK/GAPDH	Pi	Product	>	-0,43	>	0,57
100000	1	CV1-R250	cSPS	Pic	Allosteric_Regulator	<=	-0,76	<=	0,75
100000	1	CV1-R250	cSPP	SucPc	Substrate	>	0,08	<=	0,92
100000	1	CV1-R250	cF6PK	PGAc	CompI	>	-0,16	>	0,84
100000	1	CV1-R250	TK1	E4P	Product	>	-0,93	>	0,07
100000	1	CV1-R251	ATPase	ADP	Substrate	>	0,50	<=	0,50
100000	1	CV1-R251	ATPase	Pi	Substrate	>	0,38	<=	0,62
100000	1	CV1-R251	ATPase	Pi	Substrate	<=	0,46	>	0,54
100000	1	CV1-R251	Aldo1	DHAP	Substrate	>	0,26	<=	0,74
100000	1	CV1-R251	Aldo1	FBP	Product	>	-0,91	>	0,09
100000	1	CV1-R251	FBPase	F6P	Product	>	-0,56	>	0,44
100000	1	CV1-R251	FBPase	FBP	Substrate	>	0,43	<=	0,57
100000	1	CV1-R251	PRK	ADP	Product	<=	-0,28	<=	0,72
100000	1	CV1-R251	PRK	RuBP	Product	>	-0,39	>	0,61
100000	1	CV1-R251	PRK	RuBP	Product	<=	-0,18	<=	0,82
100000	1	CV1-R252	ATPase	Pi	Substrate	<=	0,48	>	0,52
100000	1	CV1-R252	PGK/GAPDH	Pi	Product	>	-0,47	>	0,53
100000	1	CV1-R252	FBPase	F6P	Product	>	-0,25	>	0,75
100000	1	CV1-R252	MDH	NADP	Product	<=	-0,10	<=	0,90
100000	1	CV1-R252	SBPase	Pi	Product	<=	-0,05	<=	0,95
100000	1	CV1-R252	Rubisco	RuBP	Substrate	>	0,53	<=	0,47
100000	1	CV1-R253	ATPase	Pi	Substrate	>	0,48	<=	0,52
100000	1	CV1-R253	cF26BPase	G6Pc	CompI	<=	-0,31	<=	0,69
100000	1	CV1-R253	FBPase	F6P	Product	>	-0,08	>	0,92
100000	1	CV1-R253	FBPase	Pi	Product	<=	-0,09	<=	0,91
100000	1	CV1-R253	PRK	ADP	Product	>	-0,40	>	0,60
100000	1	CV1-R253	PRK	RuBP	Product	>	-0,16	>	0,84
100000	1	CV1-R254	ATPase	ADP	Substrate	>	0,43	<=	0,57
100000	1	CV1-R254	ATPase	ADP	Substrate	<=	0,82	>	0,18
100000	1	CV1-R254	FNR	NADP	Substrate	>	0,82	<=	0,18
100000	1	CV1-R254	PGK/GAPDH	ADP	Product	<=	-0,43	<=	0,57
100000	1	CV1-R254	PGK/GAPDH	Pi	Product	<=	-0,42	<=	0,58
100000	1	CV1-R254	cSPS	Pic	Allosteric_Regulator	<=	-0,97	<=	0,68
100000	1	CV1-R254	FBPase	F6P	Product	<=	-0,32	<=	0,68
100000	1	CV1-R254	PRK	ADP	Product	<=	-0,49	<=	0,51
100000	1	CV1-R254	PRK	RuBP	Product	<=	-0,70	<=	0,30
100000	1	CV1-R255	ATPase	ATP	Product	<=	-0,36	<=	0,64
100000	1	CV1-R255	ATPase	Pi	Substrate	>	0,46	<=	0,54
100000	1	CV1-R255	PGK/GAPDH	ADP	Product	<=	-0,42	<=	0,58
100000	1	CV1-R255	cSPS	UDPGlu_c	Substrate	>	0,39	<=	0,61
100000	1	CV1-R255	PRK	ADP	Product	>	-0,49	>	0,51
100000	1	CV1-R255	PRK	ADP	Product	<=	-0,24	<=	0,76
100000	1	CV1-R255	PRK	ATP	Substrate	<=	0,47	>	0,53
100000	1	CV1-R255	PRK	RuBP	Product	<=	-0,51	<=	0,49
100000	1	CV1-R256	ATPase	Pi	Substrate	<=	0,19	>	0,81
100000	1	CV1-R256	PGK/GAPDH	GAP	Product	<=	-0,37	<=	0,63
100000	1	CV1-R256	cSPS	Pic	Allosteric_Regulator	<=	-1,28	<=	0,57
100000	1	CV1-R256	cSPP	SucPc	Substrate	>	0,10	<=	0,90
100000	1	CV1-R256	cEnolase	P2GAc	Substrate	>	0,17	<=	0,83
100000	1	CV1-R256	SBPase	SBP	Substrate	<=	0,92	>	0,08
100000	1	CV1-R256	PRK	RuBP	Product	<=	-0,16	<=	0,84
100000	1	CV1-R257	ATPase	ADP	Substrate	>	0,50	<=	0,50
100000	1	CV1-R257	ATPase	Pi	Substrate	<=	0,19	>	0,81
100000	1	CV1-R257	PGK/GAPDH	GAP	Product	<=	-0,37	<=	0,63
100000	1	CV1-R257	cSPP	SucPc	Substrate	>	0,10	<=	0,90
100000	1	CV1-R257	cF26BPase	F6Pc	Product	<=	-0,14	<=	0,86
100000	1	CV1-R257	PRK	RuBP	Product	<=	-0,16	<=	0,84
100000	1	CV1-R258	ATPase	Pi	Substrate	<=	0,09	>	0,91
100000	1	CV1-R258	PGK/GAPDH	ADP	Product	<=	-0,16	<=	0,84
100000	1	CV1-R258	PGK/GAPDH	GAP	Product	<=	-0,42	<=	0,58
100000	1	CV1-R258	PRK	ADP	Product	<=	-0,47	<=	0,53
100000	1	CV1-R258	PRK	RuBP	Product	<=	-0,39	<=	0,61
100000	1	CV1-R259	ATPase	ADP	Substrate	>	0,43	<=	0,57
100000	1	CV1-R259	ATPase	Pi	Substrate	<=	0,38	>	0,62
100000	1	CV1-R259	PGK/GAPDH	Pi	Product	>	-0,07	>	0,93
100000	1	CV1-R259	FBPase	F6P	Product	>	-0,36	>	0,64
100000	1	CV1-R260	ATPase	Pi	Substrate	<=	0,60	>	0,40
100000	1	CV1-R260	PGK/GAPDH	Pi	Product	>	-0,31	>	0,69
100000	1	CV1-R260	FBPase	F6P	Product	>	-0,48	>	0,52
100000	1	CV1-R260	PRK	ADP	Product	>	-0,57	>	0,43
100000	1	CV1-R260	PRK	RuBP	Product	<=	-0,18	<=	0,82
100000	1	CV1-R260	Rubisco	RuBP	Substrate	>	0,33	<=	0,67
100000	1	CV1-R261	ATPase	ADP	Substrate	>	0,78	<=	0,22
100000	1	CV1-R261	ATPase	Pi	Substrate	<=	0,61	>	0,39
100000	1	CV1-R261	PGK/GAPDH	Pi	Product	>	-0,24	>	0,76
100000	1	CV1-R261	FBPase	FBP	Substrate	>	0,68	<=	0,32
100000	1	CV1-R261	PRK	RuBP	Product	<=	-0,18	<=	0,82
100000	1	CV1-R262	ATPase	ADP	Substrate	>	0,63	<=	0,37
100000	1	CV1-R262	ATPase	Pi	Substrate	>	0,38	<=	0,62
100000	1	CV1-R262	ATPase	Pi	Substrate	<=	0,56	>	0,44
100000	1	CV1-R262	cSPS	Pic	Allosteric_Regulator	>	-1,22	>	0,59
100000	1	CV1-R262	cSPS	Pic	Allosteric_Regulator	<=	-0,63	<=	0,79
100000	1	CV1-R262	cF6PK	DHAPc	CompI	>	-0,49	>	0,51
100000	1	CV1-R262	cPK	PYRc	Product	<=	-0,47	<=	0,53
100000	1	CV1-R262	PRK	ADP	Product	>	-0,53	>	0,47
100000	1	CV1-R262	PRK	RuBP	Product	<=	-0,18	<=	0,82
100000	1	CV1-R263	ATPase	ADP	Substrate	>	0,50	<=	0,50
100000	1	CV1-R263	PGK/GAPDH	ADP	Product	<=	-0,73	<=	0,27
100000	1	CV1-R263	PGK/GAPDH	Pi	Product	>	-0,50	>	0,50
100000	1	CV1-R263	cSPS	Pic	Allosteric_Regulator	<=	-1,12	<=	0,63
100000	1	CV1-R263	PRK	ADP	Product	>	-0,53	>	0,47
100000	1	CV1-R263	PRK	RuBP	Product	<=	-0,18	<=	0,82
100000	1	CV1-R264	ATPase	ADP	Substrate	>	0,50	<=	0,50
100000	1	CV1-R264	PGK/GAPDH	ADP	Product	<=	-0,73	<=	0,27
100000	1	CV1-R264	PGK/GAPDH	Pi	Product	>	-0,50	>	0,50
100000	1	CV1-R264	FBPase	Pi	Product	<=	-0,70	<=	0,30
100000	1	CV1-R264	PRK	ADP	Product	>	-0,53	>	0,47
100000	1	CV1-R264	PRK	RuBP	Product	<=	-0,18	<=	0,82
100000	1	CV1-R265	ATPase	Pi	Substrate	<=	0,48	>	0,52
100000	1	CV1-R265	cSPP	SucPc	Substrate	>	0,36	<=	0,64
100000	1	CV1-R265	FBPase	F6P	Product	>	-0,25	>	0,75
100000	1	CV1-R265	FBPase	FBP	Substrate	>	0,70	<=	0,30
100000	1	CV1-R266	ATPase	ADP	Substrate	>	0,43	<=	0,57
100000	1	CV1-R266	PGK/GAPDH	ADP	Product	<=	-0,43	<=	0,57
100000	1	CV1-R266	cSPS	Pic	Allosteric_Regulator	<=	-0,97	<=	0,68
100000	1	CV1-R266	FBPase	FBP	Substrate	>	0,62	<=	0,38
100000	1	CV1-R266	PRK	RuBP	Product	<=	-0,70	<=	0,30
100000	1	CV1-R267	ATPase	ADP	Substrate	>	0,43	<=	0,57
100000	1	CV1-R267	ATPase	ATP	Product	<=	-0,21	<=	0,79
100000	1	CV1-R267	AGPase	ATP	Substrate	<=	0,87	>	0,13
100000	1	CV1-R267	PGK/GAPDH	Pi	Product	>	-0,42	>	0,58
100000	1	CV1-R267	cF26BPase	DHAPc	Allosteric_Regulator	<=	0,87	>	0,13
100000	1	CV1-R267	FBPase	Pi	Product	<=	-0,07	<=	0,93
100000	1	CV1-R267	PRK	RuBP	Product	<=	-0,66	<=	0,34
100000	1	CV1-R268	ATPase	ADP	Substrate	>	0,43	<=	0,57
100000	1	CV1-R268	PGK/GAPDH	GAP	Product	<=	-0,39	<=	0,61
100000	1	CV1-R268	FBPase	F6P	Product	>	-0,48	>	0,52
100000	1	CV1-R268	PRK	ADP	Product	>	-0,63	>	0,37
100000	1	CV1-R268	PRK	RuBP	Product	<=	-0,39	<=	0,61
100000	1	CV1-R269	ATPase	Pi	Substrate	<=	0,19	>	0,81
100000	1	CV1-R269	PGK/GAPDH	Pi	Product	>	-0,56	>	0,44
100000	1	CV1-R269	FBPase	FBP	Substrate	>	0,23	<=	0,77
100000	1	CV1-R269	PRK	RuBP	Product	<=	-0,24	<=	0,76
100000	1	CV1-R270	ATPase	ADP	Substrate	>	0,28	<=	0,72
100000	1	CV1-R270	ATPase	Pi	Substrate	<=	0,38	>	0,62
100000	1	CV1-R270	PGK/GAPDH	Pi	Product	>	-0,43	>	0,57
100000	1	CV1-R270	cSPS	Pic	Allosteric_Regulator	<=	-1,54	<=	0,49
100000	1	CV1-R270	Aldo1	DHAP	Substrate	>	0,27	<=	0,73
100000	1	CV1-R270	MDH	OXAc	Substrate	>	0,21	<=	0,79
100000	1	CV1-R270	PRK	ADP	Product	>	-0,52	>	0,48
100000	1	CV1-R271	ATPase	ADP	Substrate	>	0,33	<=	0,67
100000	1	CV1-R271	ATPase	Pi	Substrate	>	0,38	<=	0,62
100000	1	CV1-R271	PGK/GAPDH	ADP	Product	<=	-0,09	<=	0,91
100000	1	CV1-R271	FBPase	F6P	Product	<=	-0,25	<=	0,75
100000	1	CV1-R271	PRK	ADP	Product	>	-0,12	>	0,88
100000	1	CV1-R271	PRK	ATP	Substrate	<=	0,51	>	0,49
100000	1	CV1-R271	PRK	RuBP	Product	<=	-0,16	<=	0,84
100000	1	CV1-R272	ATPase	Pi	Substrate	<=	0,48	>	0,52
100000	1	CV1-R272	PGK/GAPDH	Pi	Product	>	-0,53	>	0,47
100000	1	CV1-R272	FBPase	F6P	Product	>	-0,25	>	0,75
100000	1	CV1-R272	FBPase	Pi	Product	<=	-0,21	<=	0,79
100000	1	CV1-R272	PRK	RuBP	Product	<=	-0,15	<=	0,85
100000	1	CV1-R273	ATPase	Pi	Substrate	<=	0,48	>	0,52
100000	1	CV1-R273	PGK/GAPDH	Pi	Product	>	-0,73	>	0,27
100000	1	CV1-R273	FBPase	F6P	Product	>	-0,14	>	0,86
100000	1	CV1-R273	FBPase	Pi	Product	<=	-0,35	<=	0,65
100000	1	CV1-R274	ATPase	Pi	Substrate	<=	0,29	>	0,71
100000	1	CV1-R274	cSPP	SucPc	Substrate	>	0,12	<=	0,88
100000	1	CV1-R274	FBPase	F6P	Product	>	-0,34	>	0,66
100000	1	CV1-R274	PRK	RuBP	Product	<=	-0,39	<=	0,61
100000	1	CV1-R275	ATPase	ADP	Substrate	>	0,21	<=	0,79
100000	1	CV1-R275	ATPase	ADP	Substrate	<=	0,43	>	0,57
100000	1	CV1-R275	PGK/GAPDH	ADP	Product	<=	-0,39	<=	0,61
100000	1	CV1-R275	Aldo1	FBP	Product	>	-0,64	>	0,36
100000	1	CV1-R275	Aldo1	GAP	Substrate	>	0,16	<=	0,84
100000	1	CV1-R275	FBPase	F6P	Product	<=	-0,32	<=	0,68
100000	1	CV1-R275	PRK	ADP	Product	>	-0,64	>	0,36
100000	1	CV1-R275	PRK	ATP	Substrate	<=	0,96	>	0,04
100000	1	CV1-R275	PRK	RuBP	Product	<=	-0,74	<=	0,26
100000	1	CV1-R276	ATPase	ADP	Substrate	>	0,43	<=	0,57
100000	1	CV1-R276	PGK/GAPDH	GAP	Product	<=	-0,14	<=	0,86
100000	1	CV1-R276	cSPS	Pic	Allosteric_Regulator	<=	-2,33	<=	0,22
100000	1	CV1-R276	FBPase	FBP	Substrate	>	0,43	<=	0,57
100000	1	CV1-R276	PRK	RuBP	Product	<=	-0,66	<=	0,34
100000	1	CV1-R277	ATPase	ADP	Substrate	>	0,43	<=	0,57
100000	1	CV1-R277	ATPase	Pi	Substrate	>	0,46	<=	0,54
100000	1	CV1-R277	ATPase	Pi	Substrate	<=	0,72	>	0,28
100000	1	CV1-R277	PGK/GAPDH	ADP	Product	<=	-0,41	<=	0,59
100000	1	CV1-R277	PGK/GAPDH	GAP	Product	>	-0,48	>	0,52
100000	1	CV1-R277	cSPS	Pic	Allosteric_Regulator	<=	-1,89	<=	0,37
100000	1	CV1-R277	cSPP	SucPc	Substrate	>	0,30	<=	0,70
100000	1	CV1-R277	FBPase	F6P	Product	<=	-0,32	<=	0,68
100000	1	CV1-R277	FBPase	FBP	Substrate	<=	0,41	>	0,59
100000	1	CV1-R277	PRK	ATP	Substrate	<=	0,67	>	0,33
100000	1	CV1-R277	PRK	RuBP	Product	<=	-0,39	<=	0,61
100000	1	CV1-R278	PGK/GAPDH	ADP	Product	<=	-0,42	<=	0,58
100000	1	CV1-R278	FBPase	Pi	Product	<=	-0,72	<=	0,28
100000	1	CV1-R278	PRK	ADP	Product	>	-0,24	>	0,76
100000	1	CV1-R278	PRK	RuBP	Product	<=	-0,39	<=	0,61
100000	1	CV1-R279	ATPase	ADP	Substrate	>	0,80	<=	0,20
100000	1	CV1-R279	ATPase	Pi	Substrate	<=	0,16	>	0,84
100000	1	CV1-R279	PGK/GAPDH	Pi	Product	>	-0,43	>	0,57
100000	1	CV1-R279	cF6PK	F6Pc	Substrate	<=	0,64	>	0,36
100000	1	CV1-R279	Aldo2	E4P	Substrate	>	0,13	<=	0,87
100000	1	CV1-R279	Rubisco	RuBP	Substrate	<=	0,65	>	0,35
100000	1	CV1-R280	PGK/GAPDH	ADP	Product	<=	-0,49	<=	0,51
100000	1	CV1-R280	PGK/GAPDH	Pi	Product	>	-0,83	>	0,17
100000	1	CV1-R280	FBPase	F6P	Product	<=	-0,25	<=	0,75
100000	1	CV1-R280	cPK	PYRc	Product	>	-0,80	>	0,20
100000	1	CV1-R280	PRK	ADP	Product	>	-0,28	>	0,72
100000	1	CV1-R280	PRK	ATP	Substrate	<=	0,58	>	0,42
100000	1	CV1-R280	PRK	RuBP	Product	<=	-0,16	<=	0,84
100000	1	CV1-R280	Rubisco	PGA	Product	<=	-0,20	<=	0,80
100000	1	CV1-R281	ATPase	ADP	Substrate	>	0,33	<=	0,67
100000	1	CV1-R281	PGK/GAPDH	ADP	Product	<=	-0,33	<=	0,67
100000	1	CV1-R281	PGK/GAPDH	GAP	Product	<=	-0,23	<=	0,77
100000	1	CV1-R281	cSPP	Pic	Product	<=	-0,37	<=	0,63
100000	1	CV1-R281	TK1	Xu5P	Product	>	-0,92	>	0,08
100000	1	CV1-R281	cPEPC	OXAc	Product	<=	-0,10	<=	0,90
100000	1	CV1-R281	PRK	ADP	Product	>	-0,28	>	0,72
100000	1	CV1-R281	PRK	RuBP	Product	<=	-0,16	<=	0,84
100000	1	CV1-R282	ATPase	Pi	Substrate	>	0,38	<=	0,62
100000	1	CV1-R282	PGK/GAPDH	ADP	Product	<=	-0,57	<=	0,43
100000	1	CV1-R282	PGK/GAPDH	Pi	Product	>	-0,65	>	0,35
100000	1	CV1-R282	FBPase	F6P	Product	<=	-0,25	<=	0,75
100000	1	CV1-R282	PRK	ADP	Product	>	-0,16	>	0,84
100000	1	CV1-R282	PRK	ATP	Substrate	<=	0,46	>	0,54
100000	1	CV1-R283	ATPase	ADP	Substrate	>	0,41	<=	0,59
100000	1	CV1-R283	PGK/GAPDH	GAP	Product	<=	-0,13	<=	0,87
100000	1	CV1-R283	cSPS	Pic	Allosteric_Regulator	<=	-1,43	<=	0,52
100000	1	CV1-R283	FBPase	F6P	Product	>	-0,15	>	0,85
100000	1	CV1-R283	FBPase	FBP	Substrate	>	0,55	<=	0,45
100000	1	CV1-R284	ATPase	ATP	Product	<=	-0,27	<=	0,73
100000	1	CV1-R284	ATPase	Pi	Substrate	<=	0,46	>	0,54
100000	1	CV1-R284	PGK/GAPDH	ATP	Substrate	>	0,07	<=	0,93
100000	1	CV1-R284	PGK/GAPDH	GAP	Product	<=	-0,07	<=	0,93
100000	1	CV1-R284	PGK/GAPDH	Pi	Product	>	-0,69	>	0,31
100000	1	CV1-R284	cFBPase	F26BPc	Allosteric_Regulator	>	-0,85	>	0,58
100000	1	CV1-R284	FBPase	FBP	Substrate	>	0,13	<=	0,87
100000	1	CV1-R284	PRK	RuBP	Product	<=	-0,56	<=	0,44
100000	1	CV1-R285	ATPase	ATP	Product	<=	-0,04	<=	0,96
100000	1	CV1-R285	PGK/GAPDH	ADP	Product	<=	-0,42	<=	0,58
100000	1	CV1-R285	FBPase	F6P	Product	<=	-0,32	<=	0,68
100000	1	CV1-R285	PRK	ADP	Product	>	-0,24	>	0,76
100000	1	CV1-R285	PRK	ATP	Substrate	<=	0,77	>	0,23
100000	1	CV1-R285	PRK	RuBP	Product	<=	-0,39	<=	0,61
100000	1	CV1-R286	ATPase	Pi	Substrate	<=	0,38	>	0,62
100000	1	CV1-R286	PGK/GAPDH	GAP	Product	<=	-0,34	<=	0,66
100000	1	CV1-R286	cSPS	F6Pc	Substrate	<=	0,48	>	0,52
100000	1	CV1-R286	cSPP	SucPc	Substrate	>	0,59	<=	0,41
100000	1	CV1-R286	cPK	PYRc	Product	<=	-0,07	<=	0,93
100000	1	CV1-R286	Aldo2	E4P	Substrate	<=	0,93	>	0,07
100000	1	CV1-R286	PRK	ADP	Product	>	-0,51	>	0,49
100000	1	CV1-R286	PRK	ATP	Substrate	<=	0,77	>	0,23
100000	1	CV1-R286	PRK	RuBP	Product	<=	-0,16	<=	0,84
100000	1	CV1-R287	ATPase	Pi	Substrate	<=	0,11	>	0,89
100000	1	CV1-R287	PGK/GAPDH	Pi	Product	>	-0,43	>	0,57
100000	1	CV1-R287	cSPS	Pic	Allosteric_Regulator	<=	-1,27	<=	0,58
100000	1	CV1-R287	cEnolase	PEPc	Product	>	-0,92	>	0,08
100000	1	CV1-R288	ATPase	ADP	Substrate	>	0,28	<=	0,72
100000	1	CV1-R288	ATPase	Pi	Substrate	<=	0,38	>	0,62
100000	1	CV1-R288	PGK/GAPDH	Pi	Product	>	-0,43	>	0,57
100000	1	CV1-R288	cAldo	DHAPc	Substrate	<=	0,93	>	0,07
100000	1	CV1-R288	PRK	ADP	Product	>	-0,52	>	0,48
100000	1	CV1-R288	PRK	ATP	Substrate	<=	0,70	>	0,30
100000	1	CV1-R288	PRK	RuBP	Product	<=	-0,06	<=	0,94
100000	1	CV1-R289	ATPase	ADP	Substrate	>	0,50	<=	0,50
100000	1	CV1-R289	cSPS	Pic	Allosteric_Regulator	<=	-1,55	<=	0,48
100000	1	CV1-R289	cSPP	SucPc	Substrate	>	0,18	<=	0,82
100000	1	CV1-R289	FBPase	F6P	Product	>	-0,56	>	0,44
100000	1	CV1-R289	FBPase	FBP	Substrate	>	0,41	<=	0,59
100000	1	CV1-R289	FBPase	Pi	Product	<=	-0,57	<=	0,43
100000	1	CV1-R289	PRK	RuBP	Product	<=	-0,18	<=	0,82
100000	1	CV1-R290	ATPase	ADP	Substrate	>	0,50	<=	0,50
100000	1	CV1-R290	ATPase	Pi	Substrate	<=	0,81	>	0,19
100000	1	CV1-R290	PGK/GAPDH	NADP	Product	>	-0,96	>	0,04
100000	1	CV1-R290	PGK/GAPDH	Pi	Product	>	-0,50	>	0,50
100000	1	CV1-R290	cF26BPase	PGAc	Allosteric_Regulator	>	0,14	<=	0,86
100000	1	CV1-R290	PRK	ADP	Product	>	-0,53	>	0,47
100000	1	CV1-R290	PRK	RuBP	Product	<=	-0,26	<=	0,74
100000	1	CV1-R290	Rubisco	RuBP	Substrate	>	0,02	<=	0,98
100000	1	CV1-R291	PGK/GAPDH	Pi	Product	>	-0,32	>	0,68
[truncated: 35,388 more rows]
